# Supplementary material for: FGD3 mediates lytic cell death, enhancing efficacy and immunogenicity of chemotherapy agents in breast cancer
Source: J Exp Clin Cancer Res. 2025 Nov 13;44:299. doi: 10.1186/s13046-025-03559-5 (PMC12613929; doi:10.1186/s13046-025-03559-5)
Supplement: Supplementary file 4 — Supplementary Material 4. [file 13046_2025_3559_MOESM4_ESM.xlsx]

## Sheet: CRISPR-Cas9 Screen Result
target	score	p-value	fdr	target	score	p-value	fdr
FGD3	32	<0.0001	<0.01	POLR2J2	-1.7	0	0
SCUBE2	17	<0.0001	<0.01	OR8H2	-1.7	0	0
OR2T12	13	<0.0001	<0.01	LRRC37A3	-1.7	0	0
UIMC1	6.5	<0.0001	<0.01	C16orf93	-1.4	0.00011	0.083
FLYWCH2	6.1	<0.0001	<0.01	KRT5	-1.4	0.00017	0.083
B3GALT4	6	<0.0001	<0.01	SIRPG	-1.3	0.00017	0.083
UGT1A5	5.8	<0.0001	<0.01	VLDLR	-1.3	0.00017	0.083
NPM1	5.7	<0.0001	<0.01	CYorf17	-1.4	0.00017	0.083
PTPRD	4.6	<0.0001	<0.01	PRH2	-1.4	0.00017	0.083
FBXO24	4.4	<0.0001	<0.01	MAP6	-1.4	0.00017	0.083
RBMXL1	4.2	<0.0001	<0.01	THEM5	-1.3	0.00017	0.083
PLD5	3.7	<0.0001	<0.01	PEX11B	-1.3	0.00017	0.083
FFAR1	3.7	<0.0001	<0.01	CEACAM3	-1.4	0.00017	0.083
SATL1	3.3	5.5e-05	0.056	MYO1F	-1.3	0.00017	0.083
CD27	3	0.00011	0.083	SARDH	-1.3	0.00022	0.097
COL4A3BP	2.9	0.00011	0.083	RHO	-1.2	0.00028	0.097
PLCH2	2.9	0.00011	0.061	MCC	-1.2	0.00028	0.097
DYNC2H1	2.9	0.00017	0.083	MARK4	-1.2	0.00028	0.097
KCTD5	2.9	0.00017	0.064	MGEA5	-1.2	0.00028	0.097
C1orf145	2.9	0.084	0.18	DPYSL4	-1.2	0.00028	0.097
SERAC1	2.8	0.00017	0.083	GNMT	-1.3	0.00028	0.097
ZNF605	2.7	0.00017	0.083	FAM89A	-1.3	0.00028	0.097
AP1G1	2.7	0.00028	0.097	C1orf50	-1.2	0.00028	0.097
PHF6	2.7	0.00039	0.097	DMBX1	-1.3	0.00028	0.097
PIWIL3	2.6	0.00039	0.097	RGS2	-1.3	0.00028	0.097
OXNAD1	2.6	0.00039	0.097	FAM198B	-1.3	0.00028	0.097
GTPBP1	2.6	0.00044	0.097	PDZD8	-1.2	0.00028	0.097
KIAA0232	2.5	0.00066	0.097	ZNF551	-1.2	0.00033	0.097
CCDC17	2.5	0.00078	0.097	KLK7	-1.2	0.00039	0.097
TDRD15	2.5	0.00078	0.097	F12	-1.2	0.00039	0.097
FAM69A	2.4	0.00089	0.097	FKBPL	-1.2	0.00039	0.097
STK17B	2.4	0.00089	0.097	HIGD1C	-1.2	0.00039	0.097
CTD-2368P22.1	2.4	0.00089	0.097	BLID	-1.2	0.00044	0.097
HNRNPLL	2.4	0.00094	0.097	RPS16	-1.2	0.00044	0.097
FBN3	2.4	0.0012	0.097	LILRB2	-1.2	0.0005	0.097
RNF6	2.4	0.0014	0.097	PHB	-1.2	0.0005	0.097
HSPB7	2.3	0.0015	0.097	CRYBB2	-1.2	0.0005	0.097
PTCHD2	2.3	0.0016	0.097	RP11-1220K2.2	-1.2	0.0005	0.097
RSBN1	2.3	0.0017	0.097	MRPL30	-1.2	0.0005	0.097
RAI14	2.2	0.0019	0.097	DUS4L	-1.2	0.0005	0.097
LMTK3	2.2	0.0022	0.097	OR52E8	-1.2	0.0005	0.097
HSPB6	2.2	0.0022	0.097	AFM	-1.2	0.0005	0.097
STK35	2.2	0.0023	0.097	CTR9	-1.2	0.0005	0.097
SLC20A1	2.2	0.0023	0.097	C1orf110	-1.2	0.00055	0.097
TAS2R43	2.2	0.15	0.25	CDK4	-1.2	0.00055	0.097
PAX8	2.1	0.0024	0.097	2025-09-05	-1.2	0.00061	0.097
KCNK1	2.1	0.0024	0.097	SPINK6	-1.2	0.00066	0.097
ATL3	2.1	0.0027	0.097	CD300C	-1.2	0.00066	0.097
GRIN2D	2.1	0.0033	0.097	APLF	-1.2	0.00066	0.097
ZNF746	2	0.0034	0.097	DBP	-1.2	0.00066	0.097
GAREML	2	0.0035	0.097	TMX3	-1.2	0.00066	0.097
CAMP	2	0.0042	0.097	ALKBH1	-1.2	0.00066	0.097
GSK3B	2	0.0042	0.097	PEA15	-1.2	0.00066	0.097
KLF5	1.9	0.0054	0.097	AGXT2	-1.2	0.00072	0.097
SLC4A2	1.9	0.0055	0.097	HNRNPH3	-1.2	0.00072	0.097
MGAT5	1.9	0.0055	0.097	GBP1	-1.2	0.00078	0.097
DTD1	1.9	0.0055	0.097	PRSS54	-1.2	0.00089	0.097
USP14	1.9	0.007	0.097	SULT1A2	-1.2	0.00089	0.097
C17orf64	1.9	0.007	0.097	ATP5G1	-1.4	0.00089	0.097
PXDC1	1.9	0.0071	0.097	FAM110B	-1.2	0.00089	0.097
GPS2	1.9	0.0079	0.097	OR10G7	-1.2	0.00089	0.097
CALHM2	1.8	0.0081	0.097	SERINC5	-1.2	0.00089	0.097
JUNB	1.8	0.0085	0.097	TCOF1	-1.2	0.00089	0.097
FAM46B	1.8	0.009	0.097	MICAL3	-1.2	0.001	0.097
CR2	1.8	0.0091	0.097	SLITRK1	-1.2	0.001	0.097
TTBK1	1.8	0.0096	0.097	KYNU	-1.2	0.001	0.097
THAP8	1.8	0.011	0.098	AP5B1	-1.2	0.001	0.097
TMEM121	1.7	0.014	0.11	DNPH1	-1.2	0.001	0.097
STX19	1.7	0.018	0.11	ZNF726	-1.2	0.001	0.097
KIAA0195	1.6	0.022	0.11	C16orf95	-1.2	0.001	0.097
PRR7	1.6	0.024	0.11	BPIFA1	-1.2	0.001	0.097
GPX1	1.6	0.028	0.12	MANBAL	-1.2	0.001	0.097
PSD4	1.6	0.029	0.12	C5AR1	-1.2	0.001	0.097
ZFP28	1.6	0.033	0.12	SERPINA9	-1.2	0.001	0.097
TRIM64C	1.6	0.12	0.21	P2RY4	-1.2	0.001	0.097
DHFRL1	1.6	0.27	0.37	MPP3	-1.2	0.001	0.097
NAALADL2	1.5	0.035	0.12	VAV2	-1.2	0.001	0.097
COX19	1.5	0.037	0.12	NECAB2	-1.2	0.001	0.097
KIAA1191	1.5	0.038	0.13	TOE1	-1.2	0.001	0.097
ANO5	1.5	0.042	0.13	GTF2H1	-1.2	0.001	0.097
RNASE4	1.4	0.053	0.14	EPM2AIP1	-1.2	0.001	0.097
PATZ1	1.4	0.054	0.14	RNASEH2A	-1.2	0.001	0.097
AP1B1	1.4	0.054	0.14	MYO5A	-1.2	0.001	0.097
LMF1	1.4	0.058	0.15	EIF4EBP2	-1.2	0.001	0.097
GIGYF2	1.4	0.061	0.15	SMPD4	-1.2	0.001	0.097
PLOD3	1.4	0.061	0.15	C5orf51	-1.2	0.001	0.097
URAD	1.4	0.062	0.15	FAM111B	-1.2	0.001	0.097
HBD	1.4	0.063	0.15	GZMM	-1.2	0.001	0.097
ARHGEF4	1.4	0.065	0.16	UBE3D	-1.2	0.001	0.097
C1QL1	1.4	0.067	0.16	SYT13	-1.2	0.001	0.097
SFTPD	1.4	0.067	0.16	CDK5RAP1	-1.2	0.001	0.097
GOSR2	1.4	0.068	0.16	NPHS1	-1.2	0.0011	0.097
TMEM80	1.4	0.068	0.16	GRIA3	-1.2	0.0011	0.097
CSNK1D	1.4	0.072	0.16	CMC4	-1.2	0.0011	0.097
CKAP5	1.4	0.073	0.16	WDR82	-1.2	0.0011	0.097
CAMK2N1	1.4	0.074	0.17	TRIM46	-1.2	0.0011	0.097
METTL11B	1.4	0.075	0.17	KCNH8	-1.2	0.0011	0.097
CT45A5	1.4	0.34	0.45	ZNF778	-1.2	0.0012	0.097
UBE2V1	1.4	0.34	0.45	MRPL4	-1.2	0.0012	0.097
CSRP2	1.3	0.076	0.17	BID	-1.2	0.0012	0.097
ADAM23	1.3	0.077	0.17	UPF3B	-1.2	0.0012	0.097
WDR88	1.3	0.079	0.17	NKG7	-1.2	0.0012	0.097
NPVF	1.3	0.08	0.17	CAPZB	-1.2	0.0012	0.097
INPP5J	1.3	0.085	0.18	TRIP10	-1.2	0.0012	0.097
HPCA	1.3	0.086	0.18	CCDC106	-1.2	0.0012	0.097
ZBTB8B	1.3	0.086	0.18	ACVRL1	-1.2	0.0012	0.097
CNNM1	1.3	0.086	0.18	CST3	-1.2	0.0012	0.097
LETM1	1.3	0.087	0.18	ABHD5	-1.2	0.0012	0.097
ADRA1D	1.3	0.087	0.18	EIF2B3	-1.2	0.0012	0.097
PHF8	1.3	0.087	0.18	NEBL	-1.2	0.0012	0.097
ORAI2	1.3	0.088	0.18	ANKLE2	-1.2	0.0012	0.097
DNAI1	1.3	0.089	0.18	PER1	-1.2	0.0012	0.097
CYP2A13	1.3	0.09	0.18	NKX2-4	-1.2	0.0012	0.097
FCRL5	1.3	0.091	0.18	GZMK	-1.2	0.0012	0.097
OR7E24	1.3	0.091	0.18	LILRB4	-1.2	0.0012	0.097
ABCC12	1.3	0.094	0.19	PLEKHA7	-1.2	0.0012	0.097
SUGP1	1.3	0.095	0.19	FBN1	-1.2	0.0012	0.097
APH1B	1.3	0.095	0.19	C6orf62	-1.2	0.0012	0.097
TMEM225	1.3	0.096	0.19	NFE2	-1.2	0.0012	0.097
RBM18	1.3	0.099	0.19	BCL2L13	-1.2	0.0012	0.097
SGCD	1.3	0.1	0.2	KRTAP13-2	-1.2	0.0012	0.097
SDR9C7	1.3	0.11	0.2	SRCIN1	-1.2	0.0012	0.097
SEMA4C	1.3	0.11	0.2	ZNF792	-1.2	0.0012	0.097
CMTM5	1.3	0.11	0.2	CATSPER1	-1.2	0.0012	0.097
CABP1	1.3	0.11	0.2	OR6C2	-1.2	0.0012	0.097
SLC22A10	1.2	0.11	0.21	PEX6	-1.2	0.0012	0.097
LRRC3B	1.2	0.11	0.21	UGT3A1	-1.2	0.0013	0.097
CXCL13	1.2	0.11	0.21	HSBP1	-1.2	0.0013	0.097
GNS	1.2	0.11	0.21	NNT	-1.2	0.0013	0.097
SLC44A3	1.2	0.11	0.21	MAATS1	-1.2	0.0013	0.097
FDPS	1.2	0.11	0.21	EDC3	-1.2	0.0013	0.097
PAPOLB	1.2	0.11	0.21	HSPA13	-1.1	0.0013	0.097
SMG1	1.2	0.12	0.21	METTL20	-1.2	0.0013	0.097
LCTL	1.2	0.12	0.22	CANT1	-1.1	0.0013	0.097
SP6	1.2	0.12	0.22	CD3EAP	-1.1	0.0014	0.097
DPY19L3	1.2	0.13	0.22	NCBP1	-1.1	0.0014	0.097
TMEM27	1.2	0.13	0.22	SHC2	-1.1	0.0014	0.097
GLDN	1.2	0.13	0.22	ZIC3	-1.1	0.0014	0.097
TAT	1.2	0.13	0.22	HTRA2	-1.1	0.0014	0.097
FUT2	1.2	0.13	0.22	MAP2K1	-1.1	0.0014	0.097
C10orf53	1.2	0.13	0.22	KANK4	-1.1	0.0015	0.097
ECSIT	1.2	0.13	0.22	SHF	-1.1	0.0015	0.097
FBRS	1.2	0.13	0.23	FAM63A	-1.1	0.0015	0.097
TXNL1	1.2	0.14	0.23	KLK4	-1.1	0.0015	0.097
SYNGR2	1.2	0.14	0.23	MAP2K2	-1.1	0.0015	0.097
EZH2	1.2	0.14	0.23	PDGFRB	-1.1	0.0015	0.097
ZNF214	1.2	0.14	0.23	COLGALT1	-1.1	0.0015	0.097
ELANE	1.2	0.14	0.23	DTD2	-1.1	0.0015	0.097
ZNF597	1.2	0.14	0.23	PCDHB14	-1.1	0.0015	0.097
ZNF880	1.2	0.14	0.24	LY9	-1.1	0.0015	0.097
ZCCHC10	1.2	0.14	0.24	HCN4	-1.1	0.0015	0.097
HSPB8	1.2	0.14	0.24	YTHDF2	-1.1	0.0015	0.097
TSNAX	1.2	0.14	0.24	SSC5D	-1.1	0.0015	0.097
PRSS23	1.2	0.14	0.24	MED20	-1.1	0.0015	0.097
PACS2	1.2	0.15	0.24	MAK	-1.1	0.0016	0.097
GTPBP8	1.2	0.15	0.24	RRAGC	-1.1	0.0016	0.097
XKR6	1.2	0.15	0.25	GCNT1	-1.1	0.0016	0.097
DARS2	1.2	0.15	0.25	PNPLA5	-1.1	0.0016	0.097
ABHD16B	1.2	0.15	0.25	BACH1	-1.1	0.0016	0.097
ZDHHC12	1.2	0.15	0.25	C2orf61	-1.1	0.0016	0.097
LDHA	1.2	0.2	0.3	AKR1B1	-1.1	0.0016	0.097
SNRPE	1.2	0.45	0.57	TBC1D16	-1.1	0.0016	0.097
RBMX	1.2	0.46	0.58	CACNA1I	-1.1	0.0016	0.097
OR7C2	1.1	0.16	0.25	C16orf13	-1.1	0.0016	0.097
FAM76A	1.1	0.16	0.26	KRTAP6-2	-1.1	0.0016	0.097
WFDC8	1.1	0.16	0.26	OR9A4	-1.1	0.0016	0.097
MYH8	1.1	0.17	0.26	C17orf112	-1.1	0.0017	0.097
EPB41L4A	1.1	0.17	0.27	MIXL1	-1.1	0.0017	0.097
ZNF319	1.1	0.17	0.27	COX11	-1.1	0.0017	0.097
JPH4	1.1	0.17	0.27	TMEM89	-1.1	0.0017	0.097
SFPQ	1.1	0.17	0.27	HDAC10	-1.1	0.0017	0.097
CDH20	1.1	0.17	0.27	TMEM107	-1.1	0.0017	0.097
FAM221A	1.1	0.17	0.27	ENTPD5	-1.1	0.0017	0.097
ATXN2L	1.1	0.17	0.27	CA11	-1.1	0.0017	0.097
ZNF497	1.1	0.18	0.27	TAS2R16	-1.1	0.0017	0.097
ULBP3	1.1	0.18	0.28	ZC3HAV1L	-1.1	0.0017	0.097
TCP1	1.1	0.18	0.28	TPGS1	-1.1	0.0017	0.097
UBAC1	1.1	0.18	0.28	FGFR4	-1.1	0.0017	0.097
SCNN1G	1.1	0.18	0.28	SLC22A9	-1.1	0.0017	0.097
MPST	1.1	0.18	0.28	AHCYL1	-1.1	0.0017	0.097
TMPRSS6	1.1	0.18	0.28	KITLG	-1.1	0.0017	0.097
UGT1A4	1.1	0.18	0.28	ARID4A	-1.1	0.0017	0.097
VWA8	1.1	0.18	0.28	B4GALT5	-1.1	0.0017	0.097
KATNA1	1.1	0.18	0.28	POU2AF1	-1.1	0.0017	0.097
ADIPOQ	1.1	0.18	0.28	GCKR	-1.1	0.0017	0.097
NDUFS8	1.1	0.19	0.29	MTG2	-1.1	0.0017	0.097
TARBP2	1.1	0.19	0.29	SPIB	-1.1	0.0017	0.097
SGSH	1.1	0.19	0.29	HELZ	-1.1	0.0017	0.097
VENTX	1.1	0.19	0.29	LPPR1	-1.1	0.0017	0.097
NSF	1.1	0.19	0.29	CLDN16	-1.1	0.0017	0.097
RPL13	1.1	0.19	0.29	RTEL1	-1.1	0.0018	0.097
BMP1	1.1	0.19	0.29	PTCHD3	-1.1	0.0018	0.097
CDO1	1.1	0.2	0.3	TNS3	-1.1	0.0018	0.097
ADAMTSL4	1.1	0.2	0.3	AURKAIP1	-1.1	0.0018	0.097
HERPUD1	1.1	0.2	0.3	TMEM136	-1.1	0.0018	0.097
AK8	1.1	0.2	0.3	FAM131C	-1.1	0.0018	0.097
VWA3B	1.1	0.2	0.3	LEPROTL1	-1.1	0.0018	0.097
TEX35	1.1	0.21	0.31	ZNF48	-1.1	0.0018	0.097
COQ10A	1.1	0.21	0.31	ARPP19	-1.1	0.0018	0.097
PCSK4	1.1	0.21	0.31	PPARGC1A	-1.1	0.0018	0.097
CFTR	1.1	0.21	0.31	METRNL	-1.1	0.0018	0.097
ENO3	1.1	0.21	0.31	ZNF16	-1.1	0.0018	0.097
GNA13	1.1	0.21	0.31	ATP13A2	-1.1	0.0018	0.097
VPS26B	1.1	0.21	0.31	SYNC	-1.1	0.0018	0.097
ZMYM4	1.1	0.22	0.32	C1orf105	-1.1	0.0018	0.097
UPF1	1.1	0.22	0.32	TPM3	-1.1	0.0018	0.097
MUC15	1.1	0.22	0.32	COMMD9	-1.1	0.0018	0.097
FOXK2	1.1	0.22	0.32	HAVCR1	-1.1	0.0018	0.097
IRF9	1.1	0.22	0.32	PCYOX1	-1.1	0.0018	0.097
CTNNA1	1.1	0.22	0.32	TOLLIP	-1.1	0.0018	0.097
SAMD15	1.1	0.22	0.32	MAGEF1	-1.1	0.0018	0.097
RPS10	1.1	0.22	0.32	COA5	-1.1	0.0018	0.097
RICTOR	1.1	0.22	0.32	PPP1R1C	-1.1	0.0018	0.097
CSNK2A1	1.1	0.26	0.37	PSMG4	-1.1	0.0019	0.097
MTHFD2L	1.1	0.49	0.61	BTF3L4	-1.1	0.0019	0.097
FAM211A	1	0.22	0.32	FAM216B	-1.1	0.0019	0.097
MIER1	1	0.22	0.32	CD40	-1.1	0.0019	0.097
ZBTB2	1	0.22	0.33	TBC1D7	-1.1	0.0019	0.097
INHBB	1	0.22	0.33	OR6T1	-1.1	0.0019	0.097
DMRT1	1	0.22	0.33	IMMP2L	-1.1	0.0019	0.097
ERCC3	1	0.23	0.33	RTCA	-1.1	0.0019	0.097
SIPA1L3	1	0.23	0.33	SLAMF7	-1.1	0.0019	0.097
CDK12	1	0.23	0.33	ABI1	-1.1	0.0019	0.097
SASS6	1	0.23	0.33	OR8S1	-1.1	0.0019	0.097
RAB8A	1	0.23	0.33	COBLL1	-1.1	0.0019	0.097
PRG3	1	0.23	0.33	C10orf40	-1.1	0.0019	0.097
ZNF577	1	0.23	0.33	NTM	-1.1	0.0019	0.097
TPH2	1	0.23	0.33	MEF2BNB	-1.1	0.0019	0.097
CDC42EP1	1	0.24	0.34	EIF3E	-1.1	0.0019	0.097
SFXN5	1	0.24	0.34	SEMA6C	-1.1	0.0019	0.097
TMEM192	1	0.24	0.34	AMPD2	-1.1	0.0019	0.097
OPRK1	1	0.24	0.34	BPIFA3	-1.1	0.0019	0.097
MEST	1	0.24	0.34	EIF4G1	-1.1	0.0019	0.097
ARG1	1	0.24	0.34	PPARGC1B	-1.1	0.0019	0.097
CTTNBP2	1	0.24	0.34	SLC14A1	-1.1	0.0019	0.097
TRA2B	1	0.24	0.35	CCL26	-1.1	0.0019	0.097
2025-09-08	1	0.24	0.35	KRT40	-1.1	0.0019	0.097
RRP12	1	0.24	0.35	APOBEC3D	-1.1	0.0019	0.097
C11orf89	1	0.24	0.35	BTBD16	-1.1	0.0019	0.097
GSX2	1	0.24	0.35	SLC8B1	-1.1	0.0019	0.097
EPN2	1	0.24	0.35	CARD14	-1.1	0.0019	0.097
DEFB119	1	0.25	0.35	PPP4C	-1.1	0.0019	0.097
PLAGL2	1	0.25	0.35	GPR101	-1.1	0.0019	0.097
ATP13A1	1	0.25	0.35	ME1	-1.1	0.0021	0.097
CFP	1	0.25	0.35	TMEM176A	-1.1	0.0021	0.097
TMEM81	1	0.25	0.36	AMT	-1.1	0.0021	0.097
PSMD10	1	0.25	0.36	FZD7	-1.1	0.0021	0.097
CDR2L	1	0.25	0.36	PDCD4	-1.1	0.0021	0.097
MX2	1	0.25	0.36	SUV39H2	-1.1	0.0021	0.097
CEP104	1	0.25	0.36	FAM216A	-1.1	0.0021	0.097
EBNA1BP2	1	0.26	0.36	NPIPB5	-1.4	0.0021	0.097
MRPL50	1	0.26	0.36	CLDN20	-1.1	0.0021	0.097
TPI1	1	0.26	0.36	DSCR4	-1.1	0.0022	0.097
SMCO4	1	0.26	0.36	BCL7B	-1.1	0.0022	0.097
TLL1	1	0.26	0.36	GPATCH4	-1.1	0.0022	0.097
C15orf32	1	0.26	0.36	CHRNB2	-1.1	0.0022	0.097
JAKMIP1	1	0.26	0.36	OGDHL	-1.1	0.0022	0.097
UBE2N	1	0.36	0.47	PRODH	-1.1	0.0022	0.097
ZNF679	1	0.52	0.64	XRRA1	-1.1	0.0022	0.097
RXFP2	0.99	0.26	0.37	KLRD1	-1.1	0.0023	0.097
MUC13	0.99	0.26	0.37	MAN2B2	-1.1	0.0023	0.097
ARF1	0.99	0.26	0.37	WFDC6	-1.1	0.0023	0.097
BUB1	0.99	0.26	0.37	RTCB	-1.1	0.0023	0.097
TEX22	0.99	0.26	0.37	ZNF529	-1.1	0.0023	0.097
PLRG1	0.99	0.26	0.37	ARNT2	-1.1	0.0023	0.097
NCR3	0.99	0.26	0.37	C3orf62	-1.1	0.0023	0.097
FAM69C	0.99	0.26	0.37	OR2M4	-1.1	0.0023	0.097
PDGFA	0.99	0.26	0.37	MRPL9	-1.1	0.0023	0.097
XAGE3	0.99	0.27	0.37	ACBD4	-1.1	0.0024	0.097
STH	0.99	0.27	0.37	SLAMF1	-1.1	0.0024	0.097
HOXA3	0.99	0.27	0.37	HIF1AN	-1.1	0.0025	0.097
GRIK5	0.99	0.27	0.37	ZG16B	-1.1	0.0025	0.097
TMEM260	0.98	0.27	0.37	BRSK1	-1.1	0.0025	0.097
FSIP1	0.98	0.27	0.38	PLIN2	-1.1	0.0025	0.097
WDHD1	0.98	0.27	0.38	KIAA1045	-1.1	0.0025	0.097
LDOC1	0.98	0.27	0.38	E4F1	-1.1	0.0025	0.097
PJA2	0.98	0.28	0.38	ADHFE1	-1.1	0.0025	0.097
ATP6V1A	0.97	0.28	0.39	OGFR	-1.1	0.0025	0.097
TRNT1	0.97	0.28	0.39	ALPI	-1.1	0.0025	0.097
DLG4	0.97	0.28	0.39	TMPRSS9	-1.1	0.0025	0.097
TCF3	0.97	0.28	0.39	NDUFB8	-1.1	0.0025	0.097
FTL	0.97	0.28	0.39	ZNF835	-1.1	0.0025	0.097
GTF2F2	0.97	0.28	0.39	NAT8	-1.1	0.0025	0.097
DPF1	0.97	0.28	0.39	TOX2	-1.1	0.0025	0.097
RESP18	0.97	0.28	0.39	CLRN2	-1.1	0.0025	0.097
OR13H1	0.97	0.28	0.39	RASSF2	-1.1	0.0025	0.097
PXN	0.97	0.28	0.39	TMEM208	-1.1	0.0025	0.097
SIKE1	0.97	0.28	0.39	ETNPPL	-1.1	0.0025	0.097
XPO6	0.97	0.28	0.39	ZNF589	-1.1	0.0025	0.097
ACHE	0.96	0.28	0.39	PLAUR	-1.1	0.0025	0.097
FAM47C	0.96	0.29	0.39	CCL2	-1.1	0.0025	0.097
LRRC27	0.96	0.29	0.39	HOMER2	-1.1	0.0025	0.097
NACA	0.96	0.29	0.39	IL13RA2	-1.1	0.0025	0.097
TMEM249	0.96	0.29	0.39	CNOT7	-1.1	0.0025	0.097
C1orf116	0.96	0.29	0.39	SPACA4	-1.1	0.0025	0.097
KNG1	0.96	0.29	0.4	MPZL3	-1.1	0.0025	0.097
PCGF3	0.96	0.29	0.4	ANG	-1.1	0.0025	0.097
REXO1	0.96	0.29	0.4	PLK3	-1.1	0.0025	0.097
USP4	0.96	0.29	0.4	TMEM61	-1.1	0.0025	0.097
CAPS	0.96	0.29	0.4	EFNB3	-1.1	0.0025	0.097
ECHDC2	0.95	0.29	0.4	SDHC	-1.1	0.0025	0.097
ADAT3	0.95	0.3	0.4	DPYSL5	-1.1	0.0025	0.097
FBXL3	0.95	0.3	0.4	OGT	-1.1	0.0025	0.097
KCTD10	0.95	0.3	0.4	PXMP4	-1.1	0.0025	0.097
MMP13	0.95	0.3	0.4	VDAC1	-1.1	0.0028	0.097
CPSF2	0.95	0.3	0.4	ABCC9	-1.1	0.0028	0.097
EVX2	0.95	0.3	0.4	XPNPEP1	-1.1	0.0028	0.097
NAPRT1	0.95	0.3	0.4	OR4N2	-1.1	0.0028	0.097
NEURL	0.95	0.3	0.41	APOF	-1.1	0.0028	0.097
LRRC55	0.95	0.3	0.41	HORMAD1	-1.1	0.0028	0.097
PAQR3	0.95	0.3	0.41	PTS	-1.1	0.0028	0.097
RBAK	0.95	0.3	0.41	HIST1H3A	-1.1	0.0028	0.097
CRIPT	0.95	0.41	0.53	VAMP3	-1.1	0.0028	0.097
CYCS	0.95	0.52	0.64	RAB13	-1.1	0.0028	0.097
FBXW5	0.94	0.3	0.41	KRTAP6-3	-1.1	0.0028	0.097
GOLGA3	0.94	0.3	0.41	AP1M1	-1.1	0.0028	0.097
MPG	0.94	0.31	0.42	NTMT1	-1.1	0.0028	0.097
ATP2A2	0.93	0.31	0.42	SULT6B1	-1.1	0.0028	0.097
TXNRD3NB	0.93	0.31	0.42	STOML1	-1.1	0.0028	0.097
E2F5	0.93	0.31	0.42	SYCE1	-1.1	0.0028	0.097
DCP2	0.93	0.31	0.42	CLEC17A	-1.1	0.0028	0.097
AP3B1	0.93	0.31	0.42	MYL6B	-1.1	0.0028	0.097
ZNF791	0.93	0.31	0.42	FCRL4	-1.1	0.0028	0.097
ZNF610	0.93	0.31	0.42	NSUN7	-1.1	0.0028	0.097
B3GALNT2	0.93	0.31	0.42	HOXC4	-1.1	0.0028	0.097
FAM205A	0.93	0.31	0.42	PPP4R1L	-1.1	0.0028	0.097
ANXA2R	0.93	0.31	0.42	NPLOC4	-1.1	0.0028	0.097
2025-03-08	0.93	0.31	0.42	MAT2B	-1.1	0.0028	0.097
IQCF5	0.93	0.31	0.42	UBQLN4	-1.1	0.0028	0.097
HIST1H2BD	0.93	0.52	0.64	CXCL9	-1.1	0.0028	0.097
TAF1	0.92	0.32	0.43	MCOLN1	-1.1	0.0028	0.097
WNK4	0.92	0.32	0.43	RIOK2	-1.1	0.0028	0.097
BTBD7	0.92	0.32	0.43	FAHD1	-1.1	0.0028	0.097
ADSSL1	0.92	0.32	0.43	NRAS	-1.1	0.0028	0.097
SPN	0.92	0.32	0.43	KBTBD8	-1.1	0.0028	0.097
LINC00692	0.92	0.32	0.43	CDC14A	-1.1	0.0028	0.097
POP1	0.92	0.32	0.43	LYRM9	-1.1	0.0028	0.097
CCDC33	0.92	0.32	0.43	TMEM182	-1.1	0.0028	0.097
SPTBN5	0.92	0.32	0.43	TMEM130	-1.1	0.0028	0.097
AIM2	0.92	0.32	0.43	OR1N1	-1.1	0.0028	0.097
ADPRH	0.92	0.32	0.43	PLAA	-1.1	0.0028	0.097
NUDT9	0.92	0.32	0.43	AIG1	-1.1	0.0028	0.097
CASKIN1	0.92	0.32	0.43	CCKBR	-1.1	0.0028	0.097
KLF15	0.92	0.32	0.43	RPP14	-1.1	0.0028	0.097
WRAP73	0.92	0.33	0.44	ORC2	-1.1	0.0028	0.097
RNF122	0.92	0.33	0.44	CACNG4	-1.1	0.0028	0.097
RNF220	0.91	0.33	0.44	OR10AG1	-1.1	0.0028	0.097
KIAA1024	0.91	0.33	0.44	MESP2	-1.1	0.0028	0.097
OR11H4	0.91	0.33	0.44	RPSA	-1.1	0.0028	0.097
SLFN11	0.91	0.34	0.45	LDHB	-1.1	0.0028	0.097
REC8	0.91	0.34	0.45	IFIT1	-1.1	0.0028	0.097
CAPN11	0.91	0.34	0.45	FBXO3	-1.1	0.0029	0.097
WFDC10B	0.91	0.44	0.55	FAM229A	-1.1	0.0029	0.097
MKX	0.9	0.34	0.45	OR51B4	-1.1	0.0029	0.097
PEBP1	0.9	0.34	0.45	CBLN4	-1.1	0.0029	0.097
CISD2	0.9	0.34	0.45	GAB4	-1.1	0.0029	0.097
FAM118B	0.9	0.34	0.45	ZNF526	-1.1	0.0029	0.097
ERGIC3	0.9	0.34	0.45	CT62	-1.1	0.0029	0.097
TBL3	0.9	0.34	0.46	TFRC	-1.1	0.0029	0.097
GNB4	0.9	0.34	0.46	PRSS37	-1.1	0.0029	0.097
ALOX15B	0.9	0.34	0.46	PPP1R32	-1.1	0.0029	0.097
PPM1M	0.9	0.35	0.46	GDA	-1.1	0.003	0.097
TCEA1	0.9	0.35	0.46	SOD2	-1.1	0.003	0.097
WNT8B	0.9	0.35	0.46	GLUL	-1.1	0.003	0.097
C8orf31	0.9	0.35	0.46	MSRB2	-1.1	0.003	0.097
SUOX	0.89	0.35	0.46	AMELX	-1.1	0.003	0.097
ELMOD3	0.89	0.35	0.46	RXFP4	-1.1	0.003	0.097
SLC39A13	0.89	0.35	0.46	CDH2	-1.1	0.003	0.097
OTOS	0.89	0.35	0.46	COX6A1P2	-1.1	0.003	0.097
FAM181A	0.89	0.35	0.46	STK19	-1.1	0.003	0.097
CHAF1B	0.89	0.35	0.46	IL9	-1.1	0.003	0.097
C1QL4	0.89	0.35	0.46	PKNOX1	-1.1	0.003	0.097
TAS2R4	0.89	0.35	0.47	OR13C3	-1.1	0.003	0.097
ADRA2A	0.89	0.36	0.47	TH	-1.1	0.003	0.097
ASB2	0.89	0.36	0.47	PWP1	-1.1	0.003	0.097
EIF5A	0.89	0.46	0.57	RPS14	-1.1	0.003	0.097
PAX6	0.88	0.36	0.47	EGFL6	-1.1	0.003	0.097
TCP11	0.88	0.36	0.47	LAMB2	-1.1	0.003	0.097
CAMK2D	0.88	0.36	0.47	CYP1A2	-1.1	0.003	0.097
LBR	0.88	0.36	0.47	SPICE1	-1.1	0.003	0.097
GUCY1B3	0.88	0.36	0.48	CYTH2	-1.1	0.003	0.097
PSMD8	0.88	0.36	0.48	CTSW	-1.1	0.003	0.097
PTPN12	0.88	0.37	0.48	LILRA5	-1.1	0.003	0.097
ARSD	0.88	0.37	0.48	ARNTL	-1.1	0.003	0.097
ZNF439	0.88	0.41	0.52	SCGB2B2	-1.1	0.003	0.097
FAM90A1	0.88	0.41	0.53	C2orf47	-1.1	0.003	0.097
SFTPA2	0.88	0.46	0.58	A4GALT	-1.1	0.003	0.097
PNPLA8	0.87	0.37	0.48	HNF4G	-1.1	0.003	0.097
LIX1	0.87	0.37	0.48	ELOVL6	-1.1	0.003	0.097
OR5T2	0.87	0.37	0.48	CSTF2	-1.1	0.003	0.097
EIF5A2	0.87	0.37	0.48	ACTL6B	-1.1	0.003	0.097
UBE2M	0.87	0.37	0.48	EP400NL	-1.1	0.003	0.097
ETS1	0.87	0.37	0.48	KRTAP13-1	-1.1	0.003	0.097
ROBO2	0.87	0.37	0.49	DDO	-1.1	0.003	0.097
FAM26D	0.87	0.37	0.49	RGN	-1.1	0.003	0.097
LUM	0.87	0.37	0.49	CHODL	-1.1	0.003	0.097
UBTD2	0.87	0.37	0.49	CCDC42B	-1.1	0.003	0.097
CACNA1B	0.87	0.37	0.49	LMAN2	-1.1	0.003	0.097
CNBD1	0.87	0.38	0.49	TEAD1	-1.1	0.003	0.097
KLHL1	0.86	0.38	0.49	LAYN	-1.1	0.003	0.097
PODXL2	0.86	0.38	0.49	WDR34	-1.1	0.003	0.097
WDR35	0.86	0.38	0.49	SLC25A13	-1.1	0.003	0.097
KIAA1147	0.86	0.38	0.49	CX3CR1	-1.1	0.003	0.097
CDH1	0.86	0.38	0.49	NXPH3	-1.1	0.003	0.097
CCNT2	0.86	0.38	0.49	CHN1	-1.1	0.003	0.097
LIN28B	0.86	0.38	0.49	TRPC6	-1.1	0.0031	0.097
RANBP2	0.86	0.38	0.5	LATS1	-1.1	0.0031	0.097
PDRG1	0.86	0.38	0.5	NOP9	-1.1	0.0031	0.097
SLC38A10	0.86	0.38	0.5	CXCL5	-1.1	0.0031	0.097
C9orf96	0.86	0.38	0.5	PCDHGA9	-1.1	0.0031	0.097
TNNT2	0.86	0.39	0.5	SMIM19	-1.2	0.0032	0.097
FEZ1	0.85	0.39	0.5	TXNDC2	-1.1	0.0032	0.097
TRPS1	0.85	0.39	0.5	CPNE3	-1.1	0.0032	0.097
GCNT2	0.85	0.39	0.5	PLA2G4F	-1.1	0.0032	0.097
TNNT1	0.85	0.39	0.5	MSS51	-1.1	0.0033	0.097
ERI3	0.85	0.39	0.51	FBXW9	-1.1	0.0033	0.097
COBL	0.85	0.39	0.51	PTH2	-1.1	0.0033	0.097
CBX1	0.85	0.39	0.51	HEPACAM2	-1.1	0.0033	0.097
TMEM200B	0.85	0.39	0.51	CRNKL1	-1.1	0.0033	0.097
NFKBIL1	0.85	0.39	0.51	PABPC1L	-1.1	0.0033	0.097
LMAN1	0.85	0.4	0.51	ARPC4	-1.1	0.0033	0.097
GDF11	0.85	0.4	0.51	OR5W2	-1.1	0.0033	0.097
SMEK1	0.85	0.4	0.51	NXPH2	-1.1	0.0033	0.097
EXOSC2	0.85	0.4	0.51	APOL1	-1.1	0.0033	0.097
ATRIP	0.85	0.4	0.51	RPS2	-1.1	0.0033	0.097
MAST3	0.85	0.4	0.51	KBTBD3	-1.1	0.0033	0.097
FNDC3B	0.85	0.4	0.51	NAT14	-1.1	0.0033	0.097
DRD3	0.84	0.4	0.51	RAB14	-1.1	0.0033	0.097
HSPA6	0.84	0.4	0.51	CD8B	-1.1	0.0033	0.097
TSPAN12	0.84	0.4	0.52	MAP2K6	-1.1	0.0033	0.097
SELP	0.84	0.4	0.52	CDC42BPB	-1.1	0.0033	0.097
VPS37A	0.84	0.4	0.52	SEC31B	-1.1	0.0033	0.097
RAB3D	0.84	0.4	0.52	YAF2	-1.1	0.0033	0.097
LRBA	0.84	0.4	0.52	LGI2	-1.1	0.0033	0.097
MAPK7	0.84	0.4	0.52	MPHOSPH6	-1.1	0.0033	0.097
AHR	0.84	0.4	0.52	EGFLAM	-1.1	0.0033	0.097
DDX31	0.84	0.4	0.52	VN1R1	-1.1	0.0033	0.097
BTN3A3	0.84	0.4	0.52	AS3MT	-1.1	0.0033	0.097
ADCYAP1R1	0.84	0.41	0.52	SLPI	-1.1	0.0033	0.097
COQ5	0.84	0.41	0.52	ISG20L2	-1.1	0.0033	0.097
NCAPG	0.84	0.41	0.52	RNASE1	-1.1	0.0033	0.097
HIST1H2AB	0.84	0.45	0.57	OAT	-1.1	0.0033	0.097
CCDC74B	0.84	0.48	0.6	OR52A1	-1.1	0.0033	0.097
TRIQK	0.84	0.54	0.65	STAT4	-1.1	0.0033	0.097
MPLKIP	0.83	0.41	0.53	SAMD5	-1.1	0.0033	0.097
FZD8	0.83	0.41	0.53	ILF2	-1.1	0.0033	0.097
SLC12A3	0.83	0.41	0.53	TLR2	-1.1	0.0033	0.097
TTC40	0.83	0.41	0.53	KRT16	-1.1	0.0033	0.097
MMP3	0.83	0.41	0.53	ACCS	-1.1	0.0033	0.097
LRCH4	0.83	0.41	0.53	IL24	-1.1	0.0033	0.097
MID1IP1	0.83	0.42	0.53	PER3	-1.1	0.0033	0.097
FBXL7	0.83	0.42	0.53	ETFB	-1.1	0.0033	0.097
TMEM14A	0.83	0.42	0.53	HSPG2	-1.1	0.0033	0.097
MLTK	0.83	0.42	0.53	TAL2	-1.1	0.0033	0.097
SCAMP5	0.83	0.42	0.53	NT5DC4	-1.1	0.0033	0.097
GEM	0.83	0.42	0.53	WTIP	-1.1	0.0033	0.097
NRAP	0.83	0.42	0.53	ARHGEF40	-1.1	0.0033	0.097
SGPP2	0.83	0.42	0.53	PLEKHG5	-1.1	0.0033	0.097
TGFBR3	0.83	0.42	0.53	EIF4EBP3	-1.1	0.0034	0.097
ACSM5	0.83	0.42	0.53	TNFRSF10B	-1.1	0.0034	0.097
CIB1	0.83	0.42	0.53	NARF	-1.1	0.0034	0.097
ZFHX3	0.83	0.42	0.53	GHSR	-1.1	0.0034	0.097
IDE	0.83	0.42	0.53	KRTAP22-2	-1.1	0.0034	0.097
AK7	0.83	0.42	0.53	KCTD1	-1.1	0.0034	0.097
SAP30BP	0.83	0.42	0.53	C11orf49	-1.1	0.0034	0.097
RGCC	0.82	0.42	0.54	FBLIM1	-1.1	0.0034	0.097
GUCY2D	0.82	0.42	0.54	ABHD17B	-1.1	0.0034	0.097
LYPD2	0.82	0.42	0.54	URI1	-1.1	0.0034	0.097
CLDN6	0.82	0.43	0.54	ARHGAP5	-1.1	0.0034	0.097
TBC1D2	0.82	0.43	0.54	TAS2R40	-1.1	0.0034	0.097
ERCC6L	0.82	0.43	0.55	CAMSAP2	-1.1	0.0034	0.097
SCAND3	0.82	0.43	0.55	CSDE1	-1.1	0.0034	0.097
SCRN3	0.81	0.43	0.55	C10orf128	-1.1	0.0034	0.097
GPR6	0.81	0.43	0.55	TMEM143	-1.1	0.0035	0.097
FAT2	0.81	0.43	0.55	PHF2	-1.1	0.0035	0.097
C22orf23	0.81	0.43	0.55	GATAD2B	-1.1	0.0035	0.097
UTS2	0.81	0.43	0.55	NKAIN1	-1.1	0.0035	0.097
PCDHB4	0.81	0.43	0.55	MYOZ3	-1.1	0.0035	0.097
NDUFS3	0.81	0.43	0.55	ATE1	-1.1	0.0035	0.097
AIMP2	0.81	0.43	0.55	JOSD2	-1.1	0.0035	0.097
PEPD	0.81	0.43	0.55	CLIP3	-1.1	0.0035	0.097
LARP1B	0.81	0.44	0.55	C5orf55	-1.1	0.0035	0.097
CA5B	0.81	0.44	0.55	KRT85	-1.1	0.0035	0.097
TP53BP2	0.81	0.44	0.55	C3orf67	-1.1	0.0035	0.097
C10orf55	0.81	0.44	0.55	MPO	-1	0.0035	0.097
AFP	0.81	0.44	0.55	GTPBP2	-1.1	0.0035	0.097
TBC1D1	0.81	0.44	0.55	RORA	-1.1	0.0035	0.097
C8G	0.81	0.44	0.55	CXorf57	-1.1	0.0035	0.097
FAR1	0.81	0.44	0.56	GSPT1	-1	0.0035	0.097
MON1A	0.81	0.44	0.56	NEDD4L	-1.1	0.0035	0.097
FAM133B	0.81	0.55	0.66	ZNF74	-1.1	0.0035	0.097
CCDC181	0.8	0.44	0.56	TIMM9	-1	0.0035	0.097
KDSR	0.8	0.44	0.56	OR6Y1	-1.1	0.0035	0.097
ZNF697	0.8	0.44	0.56	PYGO2	-1	0.0035	0.097
BCDIN3D	0.8	0.44	0.56	PCDHGA7	-1.1	0.0035	0.097
PRRT4	0.8	0.45	0.56	TRAF3IP1	-1.1	0.0035	0.097
LCN9	0.8	0.45	0.56	CCM2	-1.1	0.0035	0.097
KLK11	0.8	0.45	0.56	SYT9	-1.1	0.0035	0.097
TLK2	0.8	0.45	0.56	HDC	-1.1	0.0035	0.097
HOXA4	0.8	0.45	0.56	FGF10	-1.1	0.0035	0.097
SIX1	0.8	0.45	0.56	PROB1	-1.1	0.0035	0.097
FAM181B	0.8	0.45	0.56	DDR2	-1.1	0.0035	0.097
PKN3	0.8	0.45	0.57	GPCPD1	-1.1	0.0035	0.097
TTC4	0.8	0.45	0.57	ARHGAP28	-1	0.0035	0.097
TBCA	0.79	0.45	0.57	AMICA1	-1.1	0.0035	0.097
AURKC	0.79	0.45	0.57	UBR3	-1	0.0036	0.097
CMIP	0.79	0.45	0.57	ZNF141	-1.2	0.0036	0.097
FLG	0.79	0.45	0.57	VAMP2	-1	0.0036	0.097
TSPAN16	0.79	0.45	0.57	PDCD1LG2	-1	0.0036	0.097
PRDX4	0.79	0.45	0.57	DNAJC19	-1.2	0.0036	0.097
C9orf69	0.79	0.45	0.57	TFB2M	-1	0.0036	0.097
AP1S1	0.79	0.45	0.57	GAB2	-1	0.0037	0.097
RAD17	0.79	0.45	0.57	ASPSCR1	-1	0.0037	0.097
PLA2G3	0.79	0.45	0.57	PRAME	-1	0.0037	0.097
STX6	0.79	0.46	0.57	HELZ2	-1	0.0037	0.097
SPACA3	0.79	0.46	0.57	PSMA5	-1	0.0037	0.097
PNMA5	0.79	0.46	0.57	RPL36A	-1	0.0037	0.097
IL32	0.79	0.46	0.58	KRTAP20-2	-1	0.0037	0.097
TANK	0.79	0.46	0.58	RANGRF	-1	0.0037	0.097
ZDHHC11	0.79	0.46	0.58	CDK16	-1	0.0037	0.097
CDKN1B	0.79	0.46	0.58	TIMM17B	-1	0.0038	0.097
C11orf1	0.78	0.46	0.58	TNFAIP8L1	-1	0.0038	0.097
RPS9	0.78	0.46	0.58	FAM43B	-1	0.0038	0.097
FAM175A	0.78	0.46	0.58	DAP3	-1	0.0038	0.097
PFN1	0.78	0.46	0.58	PAEP	-1	0.0038	0.097
MDGA1	0.78	0.46	0.58	DDA1	-1	0.0038	0.097
NR6A1	0.78	0.46	0.58	UTP14C	-1	0.0038	0.097
OPCML	0.78	0.46	0.58	FMNL1	-1	0.0038	0.097
ACOX1	0.78	0.46	0.58	IL7R	-1	0.0038	0.097
SPAG1	0.78	0.46	0.58	ACADL	-1	0.0038	0.097
NTAN1	0.78	0.47	0.58	ELFN2	-1	0.0038	0.097
PPFIA1	0.78	0.47	0.58	BSND	-1	0.0038	0.097
CDSN	0.78	0.47	0.58	CHMP5	-1	0.0038	0.097
CLDN23	0.78	0.47	0.58	IGFBP3	-1	0.0038	0.097
LONRF2	0.78	0.47	0.58	OR4D6	-1	0.0038	0.097
HMX3	0.78	0.47	0.58	AARD	-1	0.0038	0.097
C19orf38	0.78	0.47	0.58	SEC63	-1	0.0038	0.097
TUBGCP2	0.78	0.47	0.58	LSM2	-1	0.0038	0.097
SH3GL1	0.78	0.47	0.59	GRASP	-1	0.0039	0.097
TRMT12	0.78	0.47	0.59	PLK5	-1	0.0039	0.097
SETX	0.78	0.47	0.59	S1PR4	-1	0.0039	0.097
PCDHB16	0.78	0.47	0.59	HEATR5B	-1	0.0039	0.097
ALDH7A1	0.78	0.47	0.59	PHYKPL	-1	0.0039	0.097
SLC1A1	0.77	0.47	0.59	EMID1	-1	0.0039	0.097
PLA2G15	0.77	0.47	0.59	OXLD1	-1	0.0039	0.097
DMRTC2	0.77	0.48	0.59	TRIML2	-1	0.0039	0.097
DTX1	0.77	0.48	0.59	RGS19	-1	0.0039	0.097
GSR	0.77	0.48	0.59	PDCD1	-1	0.0039	0.097
ENPEP	0.77	0.48	0.59	COX6A1	-1.2	0.0039	0.097
PGLYRP4	0.77	0.48	0.59	SCGB2A1	-1.2	0.0039	0.097
NUDT8	0.77	0.48	0.59	DENND1A	-1	0.0039	0.097
TULP2	0.77	0.48	0.6	TAF9B	-1	0.004	0.097
TCIRG1	0.77	0.48	0.6	CCL21	-1	0.004	0.097
HIST1H2BE	0.77	0.58	0.69	WAPAL	-1	0.004	0.097
MTDH	0.76	0.48	0.6	CLEC4A	-1	0.004	0.097
STAT3	0.76	0.48	0.6	C1orf162	-1	0.004	0.097
TNNI1	0.76	0.48	0.6	KANSL1L	-1	0.004	0.097
SOX12	0.76	0.48	0.6	OR4C6	-1	0.004	0.097
PDYN	0.76	0.48	0.6	CD247	-1	0.004	0.097
RNF187	0.76	0.48	0.6	DPCD	-1	0.004	0.097
TOR4A	0.76	0.48	0.6	RPS6KA3	-1	0.004	0.097
OR2H1	0.76	0.48	0.6	TBC1D17	-1	0.004	0.097
JUN	0.76	0.48	0.6	ITGA2B	-1	0.004	0.097
POLR3B	0.76	0.49	0.6	MRPL45	-1	0.004	0.097
C10orf2	0.76	0.49	0.6	UCN3	-1	0.004	0.097
COX7A2	0.76	0.49	0.6	MST1R	-1	0.004	0.097
FBN2	0.76	0.49	0.61	NLRP14	-1	0.004	0.097
HPS5	0.76	0.49	0.61	ENO1	-1	0.004	0.097
ERBB2IP	0.76	0.49	0.61	NAPEPLD	-1	0.004	0.097
TNFRSF13B	0.76	0.49	0.61	OTP	-1	0.004	0.097
OR5H14	0.76	0.51	0.63	NXPH4	-1	0.004	0.097
RPL27	0.76	0.55	0.66	CLCN1	-1	0.004	0.097
ZFPM1	0.75	0.49	0.61	NR2E1	-1	0.004	0.097
ZNF225	0.75	0.49	0.61	HBEGF	-1	0.004	0.097
SMARCD3	0.75	0.49	0.61	RALGAPA2	-1	0.004	0.097
PPP3R2	0.75	0.49	0.61	RCC1	-1	0.004	0.097
KLRG2	0.75	0.49	0.61	GPBP1	-1	0.004	0.097
HIST2H2AB	0.75	0.5	0.61	FCRL3	-1	0.004	0.097
MS4A6A	0.75	0.5	0.61	CLEC7A	-1	0.004	0.097
CLEC19A	0.75	0.5	0.61	NXT1	-1	0.004	0.097
KDM6A	0.75	0.5	0.61	MAT2A	-1	0.0041	0.097
CXCL11	0.75	0.5	0.61	OR1L1	-1	0.0041	0.097
ZNF280C	0.75	0.5	0.61	2025-09-01	-1	0.0041	0.097
PGF	0.75	0.5	0.61	CLN8	-1	0.0041	0.097
HOXC9	0.75	0.5	0.61	ATP6V0D2	-1	0.0041	0.097
RBM41	0.75	0.5	0.61	CAV2	-1	0.0041	0.097
FANCC	0.75	0.5	0.61	FRS2	-1	0.0041	0.097
MMP21	0.75	0.5	0.61	SCML2	-1	0.0042	0.097
MSLN	0.75	0.5	0.61	BTN1A1	-1	0.0042	0.097
B9D2	0.75	0.5	0.62	ISOC2	-1	0.0042	0.097
MPRIP	0.75	0.5	0.62	VHL	-1	0.0042	0.097
NGEF	0.75	0.5	0.62	SPRED2	-1	0.0042	0.097
BRMS1L	0.75	0.5	0.62	MCCD1	-1	0.0042	0.097
NTPCR	0.75	0.5	0.62	ZSCAN22	-1	0.0042	0.097
FNDC1	0.75	0.5	0.62	LGALS16	-1	0.0042	0.097
ST13	0.75	0.56	0.67	TUBGCP5	-1	0.0042	0.097
C9orf41	0.74	0.5	0.62	AMELY	-1	0.0042	0.097
DCAF13	0.74	0.51	0.62	TC2N	-1	0.0042	0.097
SLC6A9	0.74	0.51	0.62	AP3M1	-1	0.0042	0.097
ANKRD34C	0.74	0.51	0.62	OR8A1	-1	0.0042	0.097
ZNF70	0.74	0.51	0.62	GJD4	-1	0.0042	0.097
INCENP	0.74	0.51	0.63	METTL21B	-1	0.0042	0.097
RAD9B	0.74	0.51	0.63	WNT4	-1	0.0042	0.097
FGFRL1	0.74	0.51	0.63	MIPOL1	-1	0.0042	0.097
LACTBL1	0.74	0.51	0.63	PAFAH2	-1	0.0042	0.097
ADAM17	0.74	0.51	0.63	NPM3	-1	0.0042	0.097
TRIOBP	0.74	0.51	0.63	KCNIP3	-1	0.0042	0.097
KRTAP10-5	0.74	0.56	0.67	PDE6A	-1	0.0042	0.097
FCRL1	0.73	0.51	0.63	CFI	-1	0.0042	0.097
C19orf45	0.73	0.51	0.63	KRT73	-1	0.0042	0.097
CGNL1	0.73	0.52	0.63	ST3GAL5	-1	0.0042	0.097
HIST1H2BA	0.73	0.52	0.63	ZNF782	-1	0.0042	0.097
TDRD7	0.73	0.52	0.63	DDX11	-1	0.0043	0.097
RTN2	0.73	0.52	0.63	RPS19	-1.2	0.0043	0.097
COA1	0.73	0.52	0.63	CRTC1	-1	0.0043	0.097
RRM2B	0.73	0.52	0.63	KRT35	-1	0.0043	0.097
SALL4	0.73	0.52	0.63	HLA-E	-1	0.0043	0.097
GOLGA6L2	0.73	0.52	0.63	KLHDC8A	-1	0.0044	0.097
PAK3	0.73	0.52	0.63	SPATS1	-1	0.0044	0.097
COL20A1	0.73	0.52	0.63	ZKSCAN3	-1	0.0044	0.097
MYH15	0.73	0.52	0.63	C10orf131	-1	0.0044	0.097
RHBDD1	0.73	0.52	0.64	PHYHD1	-1	0.0044	0.097
NLRP10	0.73	0.52	0.64	LDB2	-1	0.0044	0.097
INSM1	0.73	0.52	0.64	UBE2Q2	-1	0.0044	0.097
OR7G2	0.73	0.52	0.64	PPP3CB	-1	0.0044	0.097
ZNF213	0.73	0.52	0.64	DUSP26	-1	0.0044	0.097
NPY2R	0.73	0.52	0.64	MAGEA12	-1	0.0044	0.097
MED1	0.73	0.52	0.64	RPTN	-1	0.0044	0.097
FOXD3	0.73	0.52	0.64	MPZ	-1	0.0044	0.097
LPIN2	0.73	0.52	0.64	GOLPH3	-1	0.0044	0.097
HIST1H2AA	0.73	0.52	0.64	PPY	-1	0.0044	0.097
MEF2B	0.73	0.52	0.64	YBX1	-1	0.0044	0.097
KIAA1279	0.73	0.52	0.64	TMEM135	-1	0.0044	0.097
EPT1	0.72	0.52	0.64	MGP	-1	0.0044	0.097
C12orf77	0.72	0.53	0.64	HTR4	-1	0.0045	0.097
ARL10	0.72	0.53	0.64	FMOD	-1	0.0045	0.097
ERP27	0.72	0.53	0.64	LRPPRC	-1	0.0045	0.097
LCT	0.72	0.53	0.64	SLC22A12	-1	0.0045	0.097
WDR59	0.72	0.53	0.64	FAM9A	-1	0.0045	0.097
TMEM231	0.72	0.53	0.64	CHIC1	-1	0.0045	0.097
APOBEC3H	0.72	0.53	0.64	CRHBP	-1	0.0045	0.097
OR8K5	0.72	0.53	0.64	RIC8A	-1	0.0045	0.097
WFDC5	0.72	0.53	0.64	PCBP4	-1	0.0045	0.097
SLC25A21	0.72	0.53	0.64	SLC2A4	-1	0.0045	0.097
GABRB2	0.72	0.53	0.64	OR12D3	-1	0.0045	0.097
SAMM50	0.72	0.53	0.64	MAGEC1	-1	0.0045	0.097
ZPBP	0.72	0.53	0.65	CLDN25	-1	0.0045	0.097
ECEL1	0.72	0.53	0.65	ADCYAP1	-1	0.0045	0.097
GCHFR	0.72	0.53	0.65	ZNF132	-1	0.0045	0.097
SLC5A8	0.72	0.53	0.65	PDPR	-1	0.0045	0.097
ANKK1	0.72	0.53	0.65	SUPT6H	-1	0.0045	0.097
PROSER1	0.72	0.53	0.65	EPHA5	-1	0.0045	0.097
PPAPDC3	0.72	0.53	0.65	NDUFA12	-1	0.0045	0.097
PREB	0.71	0.54	0.65	OR6P1	-1	0.0045	0.097
C8orf33	0.71	0.54	0.65	FAM26E	-1	0.0045	0.097
MYOZ2	0.71	0.54	0.65	DFNA5	-1	0.0045	0.097
CTXN1	0.71	0.54	0.65	DGKA	-1	0.0045	0.097
C10orf82	0.71	0.54	0.65	TBC1D29	-1	0.0045	0.097
RABL6	0.71	0.54	0.65	PRKCQ	-1	0.0046	0.097
RPS6KL1	0.71	0.54	0.65	ZNF114	-1	0.0046	0.097
RPS3	0.71	0.54	0.65	KDM4B	-1	0.0046	0.097
DDI1	0.71	0.54	0.65	KMT2E	-1	0.0046	0.097
KIAA1841	0.71	0.54	0.65	STX2	-1	0.0047	0.097
PCNT	0.71	0.54	0.65	CHRD	-1	0.0047	0.097
LIME1	0.71	0.54	0.65	S100A9	-1	0.0047	0.097
EBF3	0.71	0.54	0.65	NAE1	-1	0.0047	0.097
EMB	0.71	0.54	0.66	PI3	-1	0.0047	0.097
CRLF3	0.71	0.54	0.66	H3F3C	-1.3	0.0047	0.097
FAM117A	0.71	0.54	0.66	ARGFX	-1	0.0047	0.097
CYTH4	0.71	0.54	0.66	POLR2F	-1	0.0047	0.097
PPP2R4	0.71	0.55	0.66	IKZF4	-1	0.0047	0.097
NUP98	0.71	0.55	0.66	ITK	-1	0.0047	0.097
CHAC2	0.71	0.55	0.66	ZNF816	-1	0.0047	0.097
CA12	0.71	0.55	0.66	MB21D1	-1	0.0047	0.097
TBX5	0.71	0.55	0.66	TRPT1	-1	0.0047	0.097
ID3	0.7	0.55	0.66	ATP6V1F	-1	0.0047	0.097
ABHD17C	0.7	0.55	0.66	IDNK	-1	0.0047	0.097
RUNDC1	0.7	0.55	0.66	SEZ6	-1	0.0047	0.097
PKP4	0.7	0.55	0.66	MAP2K4	-1	0.0047	0.097
USE1	0.7	0.55	0.66	EFHD2	-1	0.0047	0.097
NUAK2	0.7	0.55	0.66	OR6C1	-1	0.0047	0.097
N4BP3	0.7	0.55	0.66	ZNF404	-1	0.0047	0.097
LRTM1	0.7	0.55	0.66	VAT1	-1	0.0047	0.097
EDF1	0.7	0.55	0.66	ZNF438	-1	0.0047	0.097
NAPG	0.7	0.55	0.66	TBC1D22A	-1	0.0047	0.097
CALHM3	0.7	0.55	0.66	ZNF276	-1	0.0047	0.097
PRRT2	0.7	0.55	0.67	C6orf106	-1	0.0047	0.097
RNF144A	0.7	0.55	0.67	DGKZ	-1	0.0047	0.097
HDGFRP3	0.7	0.55	0.67	RBM11	-1	0.0047	0.097
SVOPL	0.7	0.55	0.67	TBC1D21	-1	0.0047	0.097
ANPEP	0.7	0.55	0.67	FAM151A	-1	0.0047	0.097
CCNB1IP1	0.7	0.56	0.67	SNRPA	-1	0.0047	0.097
PRPSAP1	0.7	0.56	0.67	KIF12	-1	0.0047	0.097
PDE2A	0.7	0.56	0.67	ENHO	-1	0.0047	0.097
TAS2R30	0.7	0.61	0.71	HSD3B7	-1	0.0047	0.097
KLHL29	0.69	0.56	0.67	IL12RB2	-1	0.0047	0.097
THBS1	0.69	0.56	0.67	RCN1	-1	0.0047	0.097
TSHZ3	0.69	0.56	0.67	NOL11	-1	0.0047	0.097
SMYD5	0.69	0.56	0.68	COQ2	-1	0.0048	0.097
NEFH	0.69	0.56	0.68	SOCS6	-1	0.0048	0.097
SDPR	0.69	0.56	0.68	MLF1IP	-1	0.0048	0.097
IYD	0.69	0.56	0.68	WASL	-1	0.0048	0.097
SLC27A3	0.69	0.56	0.68	UBA7	-1	0.0048	0.097
FBXO43	0.69	0.56	0.68	GRM1	-1	0.0048	0.097
RAB11FIP4	0.69	0.57	0.68	SYDE1	-1	0.0048	0.097
MUCL1	0.69	0.57	0.68	PATE4	-1	0.0048	0.097
CNGA3	0.69	0.57	0.68	PURA	-1	0.0048	0.097
HTR1A	0.69	0.57	0.68	TBX1	-1	0.0048	0.097
ATF6B	0.69	0.57	0.68	A4GNT	-1	0.0048	0.097
FGFR1	0.69	0.57	0.68	CRYGB	-1	0.0048	0.097
TMEM218	0.69	0.57	0.68	PPP1R26	-1	0.0048	0.097
BICC1	0.69	0.57	0.68	PHF20L1	-1	0.0048	0.097
TMOD2	0.69	0.57	0.68	DUOXA1	-1	0.0048	0.097
ZMAT5	0.69	0.57	0.68	TLX2	-1	0.0048	0.097
SRY	0.69	0.57	0.68	ABCB4	-1	0.0048	0.097
MTHFD2	0.68	0.57	0.68	RTP4	-1	0.0048	0.097
CYSLTR2	0.68	0.57	0.68	JAG2	-1	0.0048	0.097
ALDH1A3	0.68	0.57	0.68	STK38	-1	0.0048	0.097
COL4A6	0.68	0.57	0.68	MLLT1	-1	0.0048	0.097
TBX10	0.68	0.57	0.68	BEGAIN	-1	0.0048	0.097
MIOX	0.68	0.57	0.68	ZNF628	-1	0.0048	0.097
KIAA0226L	0.68	0.57	0.68	KDM3B	-1	0.0048	0.097
PARN	0.68	0.57	0.68	CCDC12	-1	0.0048	0.097
CAPN12	0.68	0.57	0.68	TGIF2	-1	0.0048	0.097
SYNJ2	0.68	0.57	0.68	ADH1A	-1	0.0048	0.097
IL2RG	0.68	0.57	0.68	CTHRC1	-1	0.0048	0.097
ATP1A4	0.68	0.57	0.68	CYB5RL	-1	0.0048	0.097
ADRM1	0.68	0.57	0.68	RXFP1	-1	0.0048	0.097
DIO2	0.68	0.57	0.68	TRIM10	-1	0.0048	0.097
ATP6V1G3	0.68	0.57	0.68	ELK4	-1	0.0048	0.097
DCT	0.68	0.57	0.69	NOG	-1	0.0048	0.097
TEP1	0.68	0.57	0.69	CHD1L	-1	0.0048	0.097
CTC1	0.68	0.58	0.69	ZNF524	-1	0.0048	0.097
MVK	0.68	0.58	0.69	SPEF2	-1	0.0049	0.097
NME3	0.68	0.58	0.69	OR2A5	-1	0.0049	0.097
RMI1	0.68	0.58	0.69	NCBP2L	-1	0.0049	0.097
CCNDBP1	0.68	0.58	0.69	STARD7	-1	0.0049	0.097
USP51	0.68	0.58	0.69	MLF2	-1	0.0049	0.097
BIRC7	0.68	0.58	0.69	SLC2A2	-1	0.0049	0.097
SPTBN2	0.68	0.58	0.69	CDX4	-1	0.0049	0.097
HTR2A	0.68	0.58	0.69	DHODH	-1	0.005	0.097
COX4I1	0.68	0.58	0.69	CCDC22	-1	0.005	0.097
IMPDH1	0.68	0.58	0.69	CCR5	-1	0.005	0.097
RPL35A	0.68	0.59	0.7	PDCD11	-1	0.005	0.097
COL16A1	0.67	0.58	0.69	KRT3	-1	0.005	0.097
LOXL1	0.67	0.58	0.69	SCGB3A1	-1	0.005	0.097
FAM215A	0.67	0.58	0.69	CCDC117	-1	0.005	0.097
MSH4	0.67	0.58	0.69	MEMO1	-1	0.005	0.097
PDE10A	0.67	0.58	0.69	TBC1D10A	-1	0.005	0.097
CPNE2	0.67	0.58	0.69	ZNF829	-1	0.005	0.097
CCAR2	0.67	0.58	0.69	C6orf89	-1	0.005	0.097
FAM196A	0.67	0.58	0.69	MSMO1	-1	0.005	0.097
RPA1	0.67	0.58	0.69	SLC22A6	-1	0.005	0.097
CCNB3	0.67	0.58	0.69	TTC7B	-1	0.005	0.097
RFX5	0.67	0.58	0.69	KIAA1549L	-1	0.005	0.097
PER2	0.67	0.58	0.69	SMIM1	-1	0.005	0.097
TCL1A	0.67	0.58	0.69	LYSMD4	-1	0.005	0.097
GINM1	0.67	0.59	0.7	MRPL49	-1	0.005	0.097
PGAP1	0.67	0.59	0.7	FOSB	-1	0.005	0.097
ZNF785	0.67	0.59	0.7	TENM4	-1	0.005	0.097
KLK15	0.67	0.59	0.7	OAZ1	-1	0.005	0.097
PRPF39	0.67	0.59	0.7	SAPCD1	-1	0.005	0.097
SNRNP200	0.67	0.59	0.7	METTL7A	-1	0.005	0.097
C20orf26	0.67	0.59	0.7	UFSP1	-1	0.0051	0.097
PASK	0.67	0.59	0.7	CPSF3L	-1	0.0051	0.097
MDGA2	0.67	0.59	0.7	SMC4	-1	0.0051	0.097
EIF2S3L	0.67	0.59	0.7	HES7	-1	0.0051	0.097
P4HTM	0.66	0.59	0.7	LTC4S	-1	0.0051	0.097
IL20RB	0.66	0.59	0.7	CHP2	-1	0.0051	0.097
TMC1	0.66	0.59	0.7	CDCA5	-1	0.0051	0.097
NDST4	0.66	0.59	0.7	FLT1	-1	0.0051	0.097
NANS	0.66	0.59	0.7	CSN3	-1	0.0052	0.097
TIPARP	0.66	0.59	0.7	2025-09-14	-1	0.0052	0.097
TAX1BP1	0.66	0.59	0.7	TPGS2	-1	0.0052	0.097
BZRAP1	0.66	0.59	0.7	ZDHHC1	-1	0.0052	0.097
GNPAT	0.66	0.59	0.7	NFYC	-1	0.0052	0.097
MORC2	0.66	0.59	0.7	PRELP	-1	0.0052	0.097
MS4A2	0.66	0.59	0.7	OTOG	-1	0.0052	0.097
PDIA5	0.66	0.59	0.7	BCL6	-1	0.0052	0.097
SMIM18	0.66	0.6	0.7	SNAPC5	-1	0.0052	0.097
MFSD2A	0.66	0.6	0.7	VWC2	-1	0.0052	0.097
REN	0.66	0.6	0.7	PNMA1	-1	0.0052	0.097
MED7	0.66	0.6	0.7	FBXO44	-1	0.0052	0.097
ESPNL	0.66	0.6	0.71	IRAK1	-1	0.0052	0.097
LPO	0.66	0.6	0.71	SRPR	-1	0.0052	0.097
CAMK2B	0.66	0.6	0.71	C5orf48	-1	0.0052	0.097
ZNF585A	0.66	0.6	0.71	ANKRD45	-1	0.0052	0.097
PTX3	0.66	0.6	0.71	C1orf200	-1	0.0052	0.097
RACGAP1	0.66	0.6	0.71	GBE1	-1	0.0052	0.097
CTBP2	0.66	0.6	0.71	QTRTD1	-1	0.0052	0.097
METTL15	0.66	0.6	0.71	NLRC4	-1	0.0052	0.097
OR51F1	0.66	0.6	0.71	C16orf71	-1	0.0052	0.097
L1TD1	0.65	0.6	0.71	CFHR4	-1	0.0052	0.097
GNB3	0.65	0.6	0.71	SYNDIG1L	-1	0.0052	0.097
C9orf78	0.65	0.6	0.71	SCG2	-1	0.0052	0.097
CA4	0.65	0.6	0.71	GABARAP	-1	0.0052	0.097
FBXW8	0.65	0.6	0.71	GP9	-1	0.0052	0.097
TBC1D22B	0.65	0.6	0.71	DQX1	-1	0.0052	0.097
WFS1	0.65	0.6	0.71	NAAA	-1	0.0052	0.097
TRPV6	0.65	0.61	0.71	DDOST	-1	0.0052	0.097
DHX57	0.65	0.61	0.71	SPATA19	-1	0.0052	0.097
IRGC	0.65	0.61	0.71	MTMR9	-1	0.0052	0.097
IMPG2	0.65	0.61	0.72	NAIP	-1	0.0052	0.097
RFC3	0.65	0.61	0.72	GYPC	-1	0.0052	0.097
B3GNT7	0.65	0.61	0.72	PDGFRL	-1	0.0052	0.097
GABRP	0.65	0.61	0.72	ZSCAN5C	-1	0.0052	0.097
COA3	0.65	0.61	0.72	MUC1	-1	0.0052	0.097
VPS37D	0.65	0.61	0.72	TRAPPC9	-1	0.0052	0.097
CD163	0.65	0.61	0.72	RMI2	-1	0.0052	0.097
SNAPC3	0.65	0.61	0.72	GPANK1	-1	0.0052	0.097
OR52A5	0.65	0.61	0.72	FDXR	-1	0.0052	0.097
MRPS5	0.65	0.61	0.72	HOXB1	-1	0.0052	0.097
NUDT6	0.65	0.61	0.72	KIR2DL4	-1	0.0052	0.097
KIAA0391	0.65	0.61	0.72	PCDHB15	-1	0.0053	0.097
BPIFB4	0.65	0.61	0.72	SLC7A14	-1	0.0053	0.097
ORC4	0.65	0.61	0.72	TMEM55B	-1	0.0053	0.097
ALDH3B2	0.65	0.61	0.72	TNFSF15	-1	0.0053	0.097
KCNT1	0.65	0.61	0.72	RAB6B	-1	0.0053	0.097
FGF6	0.65	0.61	0.72	SYNPO	-1	0.0053	0.097
GSTA5	0.65	0.62	0.72	SLC38A5	-1	0.0053	0.097
TMEM14C	0.65	0.62	0.72	UGT3A2	-1	0.0053	0.097
COX6C	0.65	0.62	0.73	2025-09-04	-1	0.0053	0.097
C5orf46	0.65	0.62	0.73	NDUFV2	-1	0.0053	0.097
TTC21B	0.64	0.61	0.72	PLCD4	-1	0.0053	0.097
KRTCAP3	0.64	0.61	0.72	ERN2	-1	0.0053	0.097
A2ML1	0.64	0.61	0.72	TREM1	-1	0.0053	0.097
GTF3C4	0.64	0.62	0.72	SBNO2	-1	0.0053	0.097
USP34	0.64	0.62	0.72	LARP6	-1	0.0053	0.097
THAP4	0.64	0.62	0.72	KLHDC4	-1	0.0053	0.097
IKBKG	0.64	0.62	0.72	EYA3	-1	0.0053	0.097
UNC45A	0.64	0.62	0.72	PPP2R5B	-1	0.0053	0.097
GHDC	0.64	0.62	0.72	DUT	-1	0.0053	0.097
SIGMAR1	0.64	0.62	0.72	GDNF	-1	0.0053	0.097
NTNG1	0.64	0.62	0.72	AMPD3	-1	0.0053	0.097
SLC35F5	0.64	0.62	0.72	PSME1	-1	0.0053	0.097
EOMES	0.64	0.62	0.72	PVRL4	-1	0.0053	0.097
C5orf45	0.64	0.62	0.72	RPS6KB1	-1	0.0053	0.097
ZNF891	0.64	0.62	0.72	DMRTB1	-1	0.0053	0.097
2025-03-05	0.64	0.62	0.72	HIST1H4F	-1	0.0053	0.097
HSD17B8	0.64	0.62	0.73	TDRP	-1	0.0054	0.097
RIBC2	0.64	0.62	0.73	KRTAP5-1	-1	0.0054	0.097
ADAMTS4	0.64	0.62	0.73	KCNK4	-1	0.0054	0.097
ZMYND12	0.64	0.62	0.73	DYNLL2	-1	0.0054	0.097
MDH2	0.64	0.62	0.73	PF4V1	-1	0.0054	0.097
PRUNE2	0.64	0.62	0.73	MS4A3	-1	0.0054	0.097
TNFRSF14	0.64	0.62	0.73	FUNDC1	-1	0.0054	0.097
XYLT2	0.64	0.62	0.73	TCEA3	-1	0.0054	0.097
HIST1H4L	0.64	0.62	0.73	FAH	-1	0.0054	0.097
NCAN	0.64	0.63	0.73	METAP1D	-1	0.0054	0.097
INHBC	0.64	0.63	0.73	RFPL2	-1	0.0054	0.097
EID3	0.63	0.63	0.73	PTGER4	-1	0.0054	0.097
FAM83H	0.63	0.63	0.73	HECTD2	-1	0.0054	0.097
PACSIN3	0.63	0.63	0.73	ATF2	-1	0.0054	0.097
RPP40	0.63	0.63	0.73	FABP12	-1	0.0054	0.097
ARHGAP10	0.63	0.63	0.73	TREX1	-1	0.0054	0.097
ZFYVE27	0.63	0.63	0.73	FARSB	-1	0.0054	0.097
ADM5	0.63	0.63	0.73	ARL1	-1	0.0054	0.097
GSC2	0.63	0.63	0.73	ACP1	-1	0.0054	0.097
OSGEP	0.63	0.63	0.73	CASP16	-1	0.0054	0.097
TNNI2	0.63	0.63	0.73	HMGA2	-1	0.0054	0.097
MYO1B	0.63	0.63	0.73	SHISA5	-1	0.0054	0.097
SRGN	0.63	0.63	0.73	GPX3	-1	0.0054	0.097
KRT83	0.63	0.63	0.73	B4GALNT1	-1	0.0054	0.097
TRIM58	0.63	0.63	0.73	IL1R1	-1	0.0054	0.097
SCAF4	0.63	0.63	0.73	SEZ6L	-1	0.0054	0.097
ZNF623	0.63	0.63	0.74	MED31	-1	0.0054	0.097
ERCC6L2	0.63	0.63	0.74	XRCC4	-1	0.0054	0.097
GEMIN2	0.63	0.64	0.74	JRKL	-1	0.0054	0.097
SPATA3	0.63	0.64	0.74	PEAK1	-1	0.0054	0.097
HEXDC	0.63	0.64	0.74	SEC22C	-1	0.0054	0.097
CDC42	0.63	0.64	0.74	TWIST1	-1	0.0054	0.097
GABRB3	0.62	0.64	0.74	ECT2	-1	0.0054	0.097
MAGOH	0.62	0.64	0.74	USP43	-1	0.0054	0.097
AQP3	0.62	0.64	0.74	C15orf27	-1	0.0054	0.097
ZNF564	0.62	0.64	0.74	DMXL1	-1	0.0054	0.097
GFI1B	0.62	0.64	0.74	CTNND2	-1	0.0054	0.097
NUDT3	0.62	0.64	0.74	PSMC1	-1	0.0054	0.097
STOX2	0.62	0.64	0.74	GPR110	-1	0.0054	0.097
VGF	0.62	0.64	0.74	KCNV1	-1	0.0054	0.097
PROKR2	0.62	0.64	0.74	BCL11A	-1	0.0054	0.097
CAMK1D	0.62	0.64	0.74	PCDHGA3	-1	0.0054	0.097
ERMARD	0.62	0.64	0.74	CELF1	-1	0.0054	0.097
ABCG4	0.62	0.64	0.74	GPR183	-1	0.0054	0.097
ACTL6A	0.62	0.64	0.74	TTC31	-1	0.0054	0.097
C1orf87	0.62	0.64	0.75	CEP170B	-1	0.0054	0.097
CDC26	0.62	0.64	0.75	BTN3A1	-1	0.0054	0.097
RTP2	0.62	0.64	0.75	ZNF490	-1	0.0054	0.097
ZNF75D	0.62	0.65	0.75	TOMM20	-1	0.0054	0.097
JUP	0.62	0.65	0.75	TMEM132C	-1	0.0054	0.097
PLP1	0.62	0.65	0.75	IKBKAP	-1	0.0054	0.097
ZNF461	0.62	0.65	0.75	ZNF707	-1	0.0054	0.097
CYP2C9	0.62	0.65	0.75	ZFY	-1	0.0054	0.097
PRPF8	0.61	0.65	0.75	RNF34	-1	0.0054	0.097
PAPD4	0.61	0.65	0.75	SLC10A6	-1	0.0054	0.097
BRMS1	0.61	0.65	0.75	ADAM2	-1	0.0054	0.097
GIF	0.61	0.65	0.75	IGSF22	-1	0.0054	0.097
C2CD3	0.61	0.65	0.75	SLC2A12	-1	0.0054	0.097
FLRT2	0.61	0.65	0.75	POP5	-1	0.0054	0.097
GTF2I	0.61	0.65	0.75	ADORA2B	-1	0.0054	0.097
SOWAHC	0.61	0.65	0.75	BRINP1	-1	0.0054	0.097
NUP153	0.61	0.65	0.75	TLR1	-1	0.0054	0.097
KIF13B	0.61	0.65	0.75	PQLC3	-1	0.0054	0.097
IGFBP5	0.61	0.65	0.75	NDC1	-1	0.0054	0.097
CCDC88A	0.61	0.65	0.75	AQP9	-1	0.0054	0.097
ATP5H	0.61	0.65	0.75	SH3BP2	-1	0.0054	0.097
ZNF112	0.61	0.65	0.75	CEP135	-1	0.0054	0.097
OSTF1	0.61	0.66	0.75	MFN1	-1	0.0055	0.097
MPP7	0.61	0.66	0.75	PARP9	-1	0.0055	0.097
DPM2	0.61	0.66	0.75	OLFML1	-1	0.0055	0.097
HMGCR	0.61	0.66	0.76	UBE2QL1	-1	0.0055	0.097
TBR1	0.61	0.66	0.76	DR1	-1	0.0055	0.097
SCN4A	0.61	0.66	0.76	PEX12	-1	0.0055	0.097
NRD1	0.61	0.66	0.76	ASIC3	-1	0.0055	0.097
STK11	0.61	0.66	0.76	SSTR5	-1	0.0055	0.097
MMACHC	0.61	0.66	0.76	TNP1	-1	0.0055	0.097
PLA2G2F	0.61	0.66	0.76	NIT2	-1	0.0055	0.097
TFF2	0.61	0.66	0.76	VRK3	-1	0.0055	0.097
RBBP9	0.61	0.66	0.76	HOXB7	-1	0.0055	0.097
CNNM3	0.61	0.66	0.76	MYRIP	-1	0.0055	0.097
RAD54B	0.61	0.66	0.76	KNCN	-1	0.0055	0.097
IL10RB	0.61	0.66	0.76	WFDC10A	-1.3	0.0055	0.097
UBE2U	0.61	0.66	0.76	DNAAF1	-1	0.0055	0.097
EFCAB7	0.61	0.66	0.76	DLAT	-1	0.0055	0.097
EIF2S1	0.6	0.66	0.76	RASSF7	-1	0.0055	0.097
PNPLA2	0.6	0.66	0.76	CAMK1	-1	0.0055	0.097
SLC27A5	0.6	0.66	0.76	FGF22	-1	0.0055	0.097
ANKRD22	0.6	0.66	0.76	SLC25A17	-1	0.0055	0.097
CDC37L1	0.6	0.66	0.76	CRCP	-1	0.0055	0.097
CDK18	0.6	0.66	0.76	KRT79	-1	0.0055	0.097
SET	0.6	0.66	0.76	TMEM126B	-1	0.0055	0.097
ZFP92	0.6	0.66	0.76	IGSF5	-1	0.0055	0.097
MAFA	0.6	0.66	0.76	KLF12	-1	0.0055	0.097
ZNF283	0.6	0.66	0.76	LRRC72	-1	0.0055	0.097
BIRC6	0.6	0.67	0.76	NRSN1	-1	0.0055	0.097
THEG	0.6	0.67	0.76	KRTAP20-4	-1	0.0055	0.097
DOCK3	0.6	0.67	0.76	UBFD1	-1	0.0055	0.097
PTP4A1	0.6	0.67	0.76	SIK2	-1	0.0056	0.097
TCF7	0.6	0.67	0.76	ZFX	-1	0.0056	0.097
ANKS6	0.6	0.67	0.76	VSX1	-1	0.0056	0.097
RPLP2	0.6	0.67	0.77	HPRT1	-1	0.0056	0.097
SRF	0.6	0.67	0.77	POLA2	-1	0.0056	0.097
TREH	0.6	0.67	0.77	MRPS14	-1	0.0056	0.097
LRRC32	0.6	0.67	0.77	GGH	-1	0.0056	0.097
FUZ	0.6	0.67	0.77	TRAF3	-1	0.0056	0.097
EIF4E2	0.6	0.67	0.77	FAM114A2	-1	0.0056	0.097
NOS3	0.6	0.67	0.77	PSMB6	-1	0.0056	0.097
BARD1	0.6	0.67	0.77	STK32C	-1	0.0056	0.097
MAP2K3	0.6	0.67	0.77	OR8B12	-1	0.0056	0.097
KLHL34	0.59	0.67	0.77	TMEM207	-1	0.0056	0.097
SERP1	0.59	0.67	0.77	PRKACB	-1	0.0056	0.097
GPX2	0.59	0.67	0.77	OR2J3	-1	0.0056	0.097
BPIFC	0.59	0.67	0.77	PANX3	-1	0.0056	0.097
IMMP1L	0.59	0.67	0.77	MTMR14	-1	0.0056	0.097
MAP1S	0.59	0.67	0.77	PPP5D1	-1	0.0056	0.097
FAM212A	0.59	0.67	0.77	DDX52	-1	0.0056	0.097
G0S2	0.59	0.67	0.77	BCOR	-1	0.0056	0.097
SEMA5B	0.59	0.67	0.77	ELMO1	-1	0.0056	0.097
PDE8B	0.59	0.67	0.77	JMJD6	-1	0.0056	0.097
HTATIP2	0.59	0.68	0.77	ENTPD1	-1	0.0056	0.097
CFD	0.59	0.68	0.77	PCDHA1	-1	0.0056	0.097
SSMEM1	0.59	0.68	0.77	STEAP2	-1	0.0056	0.097
GHRL	0.59	0.68	0.77	HUWE1	-1	0.0056	0.097
SELK	0.59	0.68	0.77	C1orf122	-1	0.0056	0.097
TFDP3	0.59	0.68	0.77	C22orf15	-1	0.0056	0.097
NDP	0.59	0.68	0.77	TSFM	-0.99	0.0057	0.097
ZFP36L1	0.59	0.68	0.77	LCN2	-0.99	0.0057	0.097
OSBP2	0.59	0.68	0.77	TMEM50A	-0.99	0.0057	0.097
PAK4	0.59	0.68	0.77	NTN4	-1	0.0057	0.097
MFNG	0.59	0.68	0.77	FARP1	-0.99	0.0057	0.097
LCA5	0.59	0.68	0.78	TACC3	-0.99	0.0057	0.097
ZFP14	0.59	0.68	0.78	HMG20B	-1	0.0057	0.097
VPS13D	0.59	0.68	0.78	DNAAF2	-1	0.0057	0.097
TMEM230	0.59	0.68	0.78	ANKAR	-0.99	0.0057	0.097
CHMP4A	0.59	0.68	0.78	UBXN1	-0.99	0.0057	0.097
LGALS1	0.59	0.68	0.78	RSRC2	-0.99	0.0057	0.097
ZBTB10	0.59	0.68	0.78	PKLR	-0.99	0.0057	0.097
USP18	0.59	0.68	0.78	NEK6	-0.99	0.0057	0.097
ARRDC5	0.59	0.68	0.78	CAPN9	-1	0.0057	0.097
PFKFB3	0.58	0.69	0.78	UNC13C	-0.99	0.0057	0.097
ITGA8	0.58	0.69	0.78	NBPF3	-0.99	0.0057	0.097
CTXN3	0.58	0.69	0.78	TAAR5	-0.99	0.0057	0.097
CLSTN2	0.58	0.69	0.78	MUC19	-0.99	0.0057	0.097
PRCP	0.58	0.69	0.78	PI16	-1	0.0057	0.097
SPESP1	0.58	0.69	0.78	OLFML2A	-0.99	0.0057	0.097
RANBP17	0.58	0.69	0.78	XRCC6	-1	0.0057	0.097
CLCN7	0.58	0.69	0.78	TSPAN32	-0.99	0.0057	0.097
ARSF	0.58	0.69	0.78	MOV10L1	-0.99	0.0057	0.097
RRAGD	0.58	0.69	0.78	RNF41	-0.99	0.0057	0.097
SRL	0.58	0.69	0.78	ST6GALNAC1	-0.99	0.0057	0.097
HIST1H4D	0.58	0.69	0.78	PRAMEF12	-0.99	0.0057	0.097
HEBP2	0.58	0.69	0.78	PAK2	-0.99	0.0057	0.097
FATE1	0.58	0.69	0.78	PRKAR1A	-0.99	0.0057	0.097
BRS3	0.58	0.69	0.78	MOB4	-0.99	0.0058	0.097
GSTM4	0.58	0.69	0.78	XKR3	-0.99	0.0058	0.097
CRYL1	0.58	0.69	0.79	XRCC1	-0.99	0.0058	0.097
PELI2	0.58	0.69	0.79	TAS2R41	-0.99	0.0058	0.097
NPBWR1	0.58	0.69	0.79	INPP5K	-0.99	0.0058	0.097
NUDCD2	0.58	0.69	0.79	SPATS2	-0.99	0.0059	0.097
SNX1	0.58	0.69	0.79	PARP8	-0.99	0.0059	0.097
OSMR	0.58	0.7	0.79	C10orf95	-0.99	0.0059	0.097
PGAP2	0.58	0.7	0.79	SLC22A18	-0.99	0.0059	0.097
FSIP2	0.58	0.7	0.79	SIX5	-0.99	0.0059	0.097
PRICKLE2	0.58	0.7	0.79	RGL3	-0.99	0.0059	0.097
SSX2IP	0.58	0.7	0.79	ZNF708	-1.3	0.0059	0.097
KIAA1586	0.58	0.7	0.79	SLC39A14	-0.99	0.006	0.097
ARMCX2	0.58	0.7	0.79	RAG1	-0.99	0.006	0.097
PSME4	0.58	0.7	0.79	CTAGE5	-0.99	0.0061	0.097
KRTAP4-4	0.57	0.68	0.78	CNGA4	-0.99	0.0061	0.097
CHSY1	0.57	0.7	0.79	HCAR1	-0.99	0.0061	0.097
ZCCHC3	0.57	0.7	0.79	ORM1	-1.1	0.0061	0.097
COG2	0.57	0.7	0.79	TCTEX1D1	-0.99	0.0061	0.097
XRCC2	0.57	0.7	0.79	LGMN	-0.99	0.0061	0.097
TRAPPC8	0.57	0.7	0.79	GNL3L	-0.99	0.0061	0.097
XXYLT1	0.57	0.7	0.79	ZNF35	-0.99	0.0061	0.097
FRMD5	0.57	0.7	0.79	F8	-0.99	0.0061	0.097
ASB12	0.57	0.7	0.79	ARHGEF25	-0.99	0.0061	0.097
ADCY8	0.57	0.7	0.79	CALU	-0.99	0.0062	0.097
LHFPL1	0.57	0.7	0.79	DIP2C	-0.99	0.0062	0.097
PIFO	0.57	0.7	0.79	NDNF	-0.99	0.0062	0.097
AKR1B10	0.57	0.7	0.79	NEURL4	-0.99	0.0062	0.097
AQP2	0.57	0.7	0.79	ZNF311	-0.99	0.0062	0.097
ZNF827	0.57	0.7	0.79	ELK3	-0.99	0.0062	0.097
TNXB	0.57	0.7	0.79	MLANA	-0.99	0.0062	0.097
MXD4	0.57	0.7	0.79	LYSMD1	-0.99	0.0062	0.097
FST	0.57	0.7	0.79	PLEKHG4	-0.99	0.0062	0.097
CR1	0.57	0.7	0.79	SFRP1	-0.99	0.0063	0.097
CHPT1	0.57	0.7	0.79	DHRS13	-0.99	0.0063	0.097
GSG1L	0.57	0.7	0.79	SMARCD1	-0.99	0.0063	0.097
SLC13A1	0.57	0.7	0.79	OR52B2	-0.99	0.0063	0.097
PLEKHA8	0.57	0.7	0.79	PRPH	-0.99	0.0063	0.097
KBTBD6	0.57	0.71	0.79	PPP1R2	-0.99	0.0063	0.097
KAT6B	0.57	0.71	0.79	ATP2B3	-0.99	0.0063	0.097
SYNE1	0.57	0.71	0.79	HOXA1	-0.99	0.0063	0.097
PNRC2	0.57	0.71	0.79	GGCT	-0.99	0.0063	0.097
PDX1	0.57	0.71	0.79	FAM136A	-1.1	0.0063	0.097
CCDC40	0.57	0.71	0.79	TSEN2	-0.99	0.0063	0.097
PLA1A	0.57	0.71	0.79	ARL16	-0.99	0.0063	0.097
RGS21	0.57	0.71	0.79	TAAR1	-0.99	0.0063	0.097
GPNMB	0.57	0.71	0.8	AMN1	-0.99	0.0063	0.097
MINK1	0.57	0.71	0.8	TROVE2	-0.99	0.0063	0.097
B3GALT6	0.57	0.71	0.8	CCL15	-1.1	0.0064	0.097
SSTR3	0.56	0.71	0.8	MYEOV	-0.99	0.0064	0.097
PRRG1	0.56	0.71	0.8	STAT6	-0.98	0.0065	0.097
CCDC6	0.56	0.71	0.8	LAMP3	-0.99	0.0065	0.097
NR2F6	0.56	0.71	0.8	GFM1	-0.99	0.0065	0.097
FOLR2	0.56	0.71	0.8	LCN10	-0.99	0.0065	0.097
CORO2B	0.56	0.71	0.8	RAB40B	-0.99	0.0065	0.097
PNP	0.56	0.71	0.8	ODC1	-0.98	0.0065	0.097
PPP2R1B	0.56	0.71	0.8	IGF2R	-0.99	0.0065	0.097
PRKX	0.56	0.71	0.8	AMACR	-0.98	0.0065	0.097
TOPORS	0.56	0.71	0.8	CCDC71	-0.99	0.0065	0.097
CES4A	0.56	0.71	0.8	NEU3	-0.98	0.0065	0.097
TNKS1BP1	0.56	0.71	0.8	ANXA6	-0.99	0.0065	0.097
TEX264	0.56	0.71	0.8	CMTM7	-0.99	0.0065	0.097
C9orf24	0.56	0.71	0.8	PVRL3	-0.98	0.0065	0.097
OR13A1	0.56	0.71	0.8	PEX19	-0.99	0.0065	0.097
IL4R	0.56	0.71	0.8	SELRC1	-0.99	0.0065	0.097
TMCO6	0.56	0.72	0.8	IL31	-0.98	0.0065	0.097
ZNF644	0.56	0.72	0.8	ACACB	-0.98	0.0065	0.097
NOVA1	0.56	0.72	0.8	ZNF528	-0.98	0.0065	0.097
PRKCD	0.56	0.72	0.8	NOL8	-0.98	0.0065	0.097
AGER	0.56	0.72	0.8	GRIK1	-0.99	0.0065	0.097
UMPS	0.56	0.72	0.8	COX6B1	-0.99	0.0065	0.097
IL17RC	0.56	0.72	0.8	HPS6	-0.99	0.0065	0.097
COX8C	0.56	0.72	0.8	BARHL2	-0.99	0.0065	0.097
CD101	0.56	0.72	0.8	SCNN1A	-0.98	0.0065	0.097
TAX1BP3	0.56	0.72	0.8	CDK2AP1	-0.99	0.0065	0.097
GIMAP8	0.56	0.72	0.8	HEMK1	-0.99	0.0065	0.097
ZBTB48	0.56	0.72	0.81	WNK1	-0.99	0.0065	0.097
THAP9	0.56	0.72	0.81	ACSM2B	-0.99	0.0065	0.097
GRIN1	0.56	0.72	0.81	T	-0.99	0.0065	0.097
KLHL13	0.55	0.71	0.8	VPS52	-0.99	0.0065	0.097
PSMD12	0.55	0.72	0.81	PHF15	-0.99	0.0065	0.097
DMTN	0.55	0.72	0.81	NHLH2	-0.99	0.0065	0.097
CDK19	0.55	0.72	0.81	EIF2D	-0.98	0.0065	0.097
PFKP	0.55	0.72	0.81	ENTPD3	-0.98	0.0065	0.097
ZNF655	0.55	0.72	0.81	GMNN	-0.98	0.0065	0.097
DHRS12	0.55	0.72	0.81	MAGEH1	-0.98	0.0065	0.097
TTC39B	0.55	0.73	0.81	FAM175B	-0.98	0.0065	0.097
PLS3	0.55	0.73	0.81	TMED4	-0.98	0.0065	0.097
SUSD4	0.55	0.73	0.81	LYG1	-0.98	0.0065	0.097
RBFOX2	0.55	0.73	0.81	LEMD3	-0.98	0.0065	0.097
SCAND1	0.55	0.73	0.81	SOCS2	-0.98	0.0065	0.097
NINL	0.55	0.73	0.81	SHC4	-0.98	0.0065	0.097
HDGFL1	0.55	0.73	0.81	FAM71E2	-0.98	0.0065	0.097
A3GALT2	0.55	0.73	0.81	KLHL5	-0.98	0.0065	0.097
DYNLT3	0.55	0.73	0.81	GRHL3	-0.98	0.0065	0.097
MIB2	0.55	0.73	0.81	MIS18BP1	-0.98	0.0065	0.097
GPI	0.55	0.73	0.81	CUEDC1	-0.98	0.0065	0.097
PGRMC1	0.55	0.73	0.81	GIMAP6	-0.98	0.0065	0.097
CD99L2	0.55	0.73	0.81	KLF7	-0.98	0.0065	0.097
UBQLN3	0.55	0.73	0.81	RNF25	-0.98	0.0065	0.097
RAB22A	0.55	0.73	0.81	SRRM5	-0.98	0.0066	0.097
IL1B	0.55	0.73	0.81	THOC7	-0.98	0.0066	0.097
FAM166B	0.55	0.73	0.81	TMEM63B	-0.98	0.0066	0.097
EPAS1	0.55	0.73	0.81	C10orf111	-0.98	0.0066	0.097
FXYD3	0.55	0.73	0.81	ABCD2	-0.98	0.0066	0.097
MNS1	0.55	0.73	0.81	ZNF154	-0.98	0.0066	0.097
OR10P1	0.55	0.73	0.82	HDAC6	-0.98	0.0066	0.097
ZFAT	0.55	0.73	0.82	RSPO1	-0.98	0.0066	0.097
SLC31A1	0.55	0.73	0.82	CDKL1	-0.98	0.0066	0.097
TSACC	0.54	0.72	0.81	CYTH3	-0.98	0.0066	0.097
DISP2	0.54	0.73	0.82	FBXO38	-0.98	0.0066	0.097
ZNF415	0.54	0.73	0.82	PSD2	-0.98	0.0066	0.097
TMEM237	0.54	0.73	0.82	CCNB1	-0.98	0.0066	0.097
PRTN3	0.54	0.74	0.82	MTM1	-0.98	0.0066	0.097
DMBT1	0.54	0.74	0.82	SPTLC3	-0.98	0.0066	0.097
TMEM206	0.54	0.74	0.82	AHNAK	-0.98	0.0066	0.097
TLN1	0.54	0.74	0.82	TBPL1	-0.98	0.0066	0.097
HOXC13	0.54	0.74	0.82	SLCO4A1	-0.98	0.0067	0.097
NLN	0.54	0.74	0.82	HNRNPK	-0.98	0.0067	0.097
DBF4B	0.54	0.74	0.82	ADAM29	-0.98	0.0067	0.097
MAFK	0.54	0.74	0.82	CELF3	-0.98	0.0067	0.097
RPGRIP1	0.54	0.74	0.82	FAM195B	-0.98	0.0067	0.097
STRBP	0.54	0.74	0.82	C7orf43	-0.98	0.0067	0.097
FAM186B	0.54	0.74	0.82	CTLA4	-0.98	0.0068	0.097
BCAP31	0.54	0.74	0.82	BAX	-0.98	0.0068	0.097
ENDOG	0.54	0.74	0.82	DISC1	-0.98	0.0068	0.097
DCAF8L1	0.54	0.74	0.82	PYCR2	-0.98	0.0068	0.097
CYP27B1	0.54	0.74	0.83	GTSE1	-0.98	0.0068	0.097
HSF5	0.54	0.74	0.83	SLC22A16	-0.98	0.0068	0.097
COPS6	0.53	0.74	0.83	SFRP4	-0.98	0.0068	0.097
PEX1	0.53	0.75	0.83	SLAMF8	-0.98	0.0068	0.097
EPHA1	0.53	0.75	0.83	SLC25A47	-0.98	0.0068	0.097
ELOVL5	0.53	0.75	0.83	USF1	-0.98	0.0068	0.097
IL22RA1	0.53	0.75	0.83	TMUB1	-0.98	0.0068	0.097
HEBP1	0.53	0.75	0.83	GPHA2	-0.98	0.0068	0.097
LYVE1	0.53	0.75	0.83	WWC1	-0.98	0.0068	0.097
VPS25	0.53	0.75	0.83	EIF3A	-0.98	0.0068	0.097
PTPRU	0.53	0.75	0.83	GNAI1	-0.98	0.0068	0.097
NELL1	0.53	0.75	0.83	ARFRP1	-0.98	0.0068	0.097
PLBD1	0.53	0.75	0.83	LRRC28	-0.98	0.0068	0.097
BANK1	0.53	0.75	0.83	KIF20A	-0.98	0.0068	0.097
KLRC3	0.53	0.75	0.83	C8orf12	-0.98	0.0068	0.097
ABCA8	0.53	0.75	0.83	ZNF226	-0.98	0.0068	0.097
APOL5	0.53	0.75	0.83	ZNF223	-0.98	0.0068	0.097
CBX7	0.53	0.75	0.83	USP5	-0.98	0.0068	0.097
CYP4F3	0.53	0.75	0.83	WRN	-0.98	0.0068	0.097
HS1BP3	0.53	0.75	0.83	TIRAP	-0.98	0.0068	0.097
ZFAND4	0.53	0.75	0.83	ARHGEF11	-0.98	0.0068	0.097
GPR151	0.53	0.75	0.83	FAM160B2	-0.98	0.0068	0.097
BAI1	0.53	0.75	0.83	HINT3	-0.98	0.0069	0.097
RMDN2	0.53	0.75	0.83	RPL38	-0.98	0.0069	0.097
COX14	0.53	0.75	0.83	DSG1	-0.98	0.0069	0.097
ACOT12	0.53	0.75	0.83	IP6K3	-0.98	0.0069	0.097
KCNK10	0.53	0.75	0.83	SERPINE3	-0.98	0.0069	0.097
CMC1	0.52	0.72	0.81	RFC5	-0.98	0.0069	0.097
ASIC2	0.52	0.76	0.84	SIVA1	-0.98	0.0069	0.097
UTF1	0.52	0.76	0.84	RNASE10	-0.98	0.0069	0.097
NDUFA5	0.52	0.76	0.84	CKS2	-0.98	0.0069	0.097
SCYL3	0.52	0.76	0.84	STX5	-0.98	0.0069	0.097
RPRD1B	0.52	0.76	0.84	2025-09-02	-0.98	0.0069	0.097
ALKBH4	0.52	0.76	0.84	HCCS	-0.98	0.0069	0.097
PLEKHG6	0.52	0.76	0.84	ZNF596	-0.98	0.0069	0.097
PLCXD2	0.52	0.76	0.84	ZNF839	-0.98	0.0069	0.097
HLCS	0.52	0.76	0.84	PLG	-0.98	0.0069	0.097
C10orf115	0.52	0.76	0.84	SCGB1A1	-0.98	0.0069	0.097
UTP11L	0.52	0.76	0.84	RFTN1	-0.98	0.0069	0.097
LDLRAD1	0.52	0.76	0.84	OR2L2	-1.1	0.0069	0.097
CLTCL1	0.52	0.76	0.84	PHC2	-0.98	0.0069	0.097
OTX2	0.52	0.76	0.84	CPNE4	-0.98	0.0069	0.097
PLXNA4	0.52	0.76	0.84	ITLN1	-0.98	0.0069	0.097
RPA3-AS1	0.52	0.76	0.84	FCAMR	-0.98	0.0069	0.097
FXYD5	0.52	0.76	0.84	RBMS2	-0.98	0.007	0.097
HMGB4	0.52	0.76	0.84	ADRB1	-0.98	0.007	0.097
SNED1	0.52	0.76	0.84	SIGLEC10	-0.98	0.007	0.097
ICT1	0.52	0.76	0.84	HNRNPU	-0.98	0.007	0.097
WAS	0.52	0.76	0.84	SP140L	-0.98	0.007	0.097
HTR1F	0.52	0.76	0.84	COL5A1	-0.98	0.007	0.097
IL18BP	0.52	0.76	0.84	MRPL37	-0.98	0.007	0.097
ZNF256	0.52	0.76	0.84	TGM3	-0.98	0.007	0.097
SMPD1	0.52	0.77	0.84	RNMT	-0.98	0.007	0.097
PWWP2A	0.52	0.77	0.84	HLA-DQB2	-0.98	0.007	0.097
XAB2	0.52	0.77	0.84	B4GALNT3	-0.98	0.007	0.097
CYLD	0.52	0.77	0.84	PDPN	-0.98	0.007	0.097
ZNF157	0.52	0.77	0.84	CNGB3	-0.98	0.007	0.097
FKBP4	0.52	0.77	0.84	TMBIM1	-0.98	0.007	0.097
PIGA	0.52	0.77	0.84	ECM1	-0.98	0.007	0.097
GLCCI1	0.52	0.77	0.84	UHRF1BP1	-0.98	0.007	0.097
SIM2	0.52	0.77	0.84	PVALB	-0.98	0.007	0.097
RSPRY1	0.52	0.77	0.84	BLNK	-0.98	0.0071	0.097
MRPS27	0.52	0.77	0.84	RPS23	-0.98	0.0071	0.097
PPME1	0.52	0.77	0.84	UBE2T	-0.98	0.0071	0.097
CLPX	0.52	0.77	0.84	CRYGD	-0.98	0.0071	0.097
PON1	0.52	0.77	0.84	GTDC1	-0.98	0.0071	0.097
FAM91A1	0.51	0.77	0.84	NOLC1	-0.98	0.0071	0.097
TMEM140	0.51	0.77	0.84	SCRT2	-0.98	0.0071	0.097
C14orf93	0.51	0.77	0.84	SFTA2	-0.98	0.0071	0.097
CRIM1	0.51	0.77	0.84	HSD17B14	-0.98	0.0071	0.097
GNRHR	0.51	0.77	0.84	ZCCHC12	-0.98	0.0071	0.097
PLD6	0.51	0.77	0.85	INO80C	-0.98	0.0071	0.097
MOCOS	0.51	0.77	0.85	RFC2	-0.98	0.0071	0.097
RPF2	0.51	0.77	0.85	PRSS16	-0.98	0.0071	0.097
IL17REL	0.51	0.77	0.85	NCS1	-0.98	0.0071	0.097
LIN9	0.51	0.77	0.85	RNF128	-0.98	0.0071	0.097
TSPAN31	0.51	0.77	0.85	PLSCR2	-0.98	0.0071	0.097
MYADM	0.51	0.77	0.85	RPS5	-0.98	0.0071	0.097
SQRDL	0.51	0.77	0.85	ANKRD49	-0.97	0.0071	0.097
ARMS2	0.51	0.77	0.85	BTG1	-0.97	0.0071	0.097
PANK2	0.51	0.77	0.85	OR4C5	-0.97	0.0071	0.097
PPIL2	0.51	0.77	0.85	TMEM52B	-0.97	0.0071	0.097
NIPAL1	0.51	0.77	0.85	FETUB	-0.97	0.0071	0.097
SMTN	0.51	0.77	0.85	KIAA0196	-0.97	0.0071	0.097
LRMP	0.51	0.78	0.85	WNK2	-0.97	0.0071	0.097
TBX18	0.51	0.78	0.85	COX7A2L	-0.97	0.0071	0.097
ZNF280B	0.51	0.78	0.85	C12orf74	-0.97	0.0072	0.097
MOBP	0.51	0.78	0.85	MTERFD2	-0.97	0.0073	0.097
MAGEB2	0.51	0.78	0.85	SLAMF9	-0.97	0.0073	0.097
DBN1	0.51	0.78	0.85	LRCH2	-0.97	0.0073	0.097
RPL7	0.5	0.76	0.84	GMEB2	-0.97	0.0073	0.097
GALR1	0.5	0.78	0.85	OR9Q2	-0.97	0.0073	0.097
EDA2R	0.5	0.78	0.85	NAT9	-0.97	0.0073	0.097
KCNB2	0.5	0.78	0.85	MTMR11	-0.97	0.0073	0.097
UPK2	0.5	0.78	0.85	RPS6KA1	-0.97	0.0073	0.097
TAS2R1	0.5	0.78	0.85	NCR2	-0.97	0.0073	0.097
BIN2	0.5	0.78	0.85	CAMSAP3	-0.97	0.0073	0.097
C1QA	0.5	0.78	0.85	GPR83	-0.97	0.0073	0.097
HSPA12B	0.5	0.78	0.85	TARBP1	-0.97	0.0073	0.097
ECI2	0.5	0.78	0.85	DHX15	-0.97	0.0073	0.097
ARHGAP15	0.5	0.78	0.85	DYTN	-0.97	0.0073	0.097
ATP7A	0.5	0.78	0.85	BACH2	-0.97	0.0073	0.097
GPRIN3	0.5	0.78	0.85	SUCNR1	-0.97	0.0073	0.097
ZNF582	0.5	0.78	0.86	OR51G1	-0.97	0.0073	0.097
OLIG2	0.5	0.78	0.86	UROD	-0.97	0.0073	0.097
FAM169B	0.5	0.78	0.86	MYCBP	-0.97	0.0073	0.097
C3orf55	0.5	0.78	0.86	ISL2	-0.97	0.0073	0.097
DMRTA2	0.5	0.78	0.86	SLC28A2	-0.97	0.0073	0.097
ARMCX3	0.5	0.78	0.86	ZNF324B	-0.97	0.0073	0.097
CYP4B1	0.5	0.79	0.86	THY1	-0.97	0.0073	0.097
CST9L	0.5	0.79	0.86	SLC35D1	-0.97	0.0073	0.097
MIIP	0.5	0.79	0.86	C20orf201	-0.97	0.0074	0.097
ACVR1B	0.5	0.79	0.86	ZNF304	-0.97	0.0074	0.097
ZNF20	0.5	0.79	0.86	HOXA2	-0.97	0.0074	0.097
HNRNPM	0.5	0.79	0.86	AFF4	-0.97	0.0074	0.097
TAAR6	0.5	0.79	0.86	MZB1	-0.97	0.0074	0.097
GAD1	0.5	0.79	0.86	SPATA31A6	-0.97	0.0074	0.097
PSEN1	0.5	0.79	0.86	OR8G5	-0.97	0.0074	0.097
NEK2	0.49	0.74	0.83	POC1A	-0.97	0.0075	0.097
PRDM7	0.49	0.75	0.83	SLC22A18AS	-0.97	0.0075	0.097
JPH3	0.49	0.79	0.86	RGS10	-0.97	0.0075	0.097
NFYB	0.49	0.79	0.86	THEM4	-0.97	0.0075	0.097
SAMHD1	0.49	0.79	0.86	TPRX1	-0.97	0.0075	0.097
BEX1	0.49	0.79	0.86	ZFP37	-0.97	0.0075	0.097
VSTM2A	0.49	0.79	0.86	KPTN	-0.97	0.0075	0.097
TENM1	0.49	0.79	0.86	HAMP	-0.97	0.0075	0.097
SLC6A5	0.49	0.79	0.86	BAAT	-0.97	0.0075	0.097
PPP2CA	0.49	0.79	0.86	ZDHHC14	-0.97	0.0075	0.097
GALNT6	0.49	0.79	0.86	ARX	-0.97	0.0075	0.097
S100A8	0.49	0.79	0.86	RFTN2	-0.97	0.0075	0.097
VPS8	0.49	0.8	0.87	WDR4	-0.97	0.0075	0.097
PLBD2	0.49	0.8	0.87	CCDC3	-0.97	0.0075	0.097
TPRXL	0.49	0.8	0.87	PNKD	-0.97	0.0075	0.097
VASH1	0.49	0.8	0.87	TRAPPC3	-0.97	0.0075	0.097
ZCCHC13	0.49	0.8	0.87	FCHSD2	-0.97	0.0075	0.097
NLGN2	0.49	0.8	0.87	TRPV2	-0.97	0.0075	0.097
RAB19	0.49	0.8	0.87	DHRS4	-0.97	0.0075	0.097
CST2	0.49	0.8	0.87	C16orf47	-0.97	0.0075	0.097
SERPINA5	0.49	0.8	0.87	EPHX4	-0.97	0.0075	0.097
SNX5	0.49	0.8	0.87	ZFP90	-0.97	0.0075	0.097
C1orf54	0.49	0.8	0.87	NOP10	-0.97	0.0075	0.097
KAT8	0.49	0.8	0.87	MED23	-0.97	0.0075	0.097
MORN5	0.48	0.8	0.87	RHOH	-0.97	0.0075	0.097
HIVEP2	0.48	0.8	0.87	CD244	-0.97	0.0075	0.097
C14orf166	0.48	0.8	0.87	PLXNA1	-0.97	0.0075	0.097
UBP1	0.48	0.81	0.87	BLACE	-0.97	0.0075	0.097
UNC5A	0.48	0.81	0.87	SEC61B	-0.97	0.0075	0.097
SKIV2L2	0.48	0.81	0.87	PSMG2	-0.97	0.0075	0.097
GRAMD4	0.48	0.81	0.87	LCORL	-0.97	0.0075	0.097
TPRX2P	0.48	0.81	0.88	TUBB3	-0.97	0.0075	0.097
KCTD19	0.48	0.81	0.88	CATSPERD	-0.97	0.0075	0.097
ARHGAP24	0.48	0.81	0.88	SRCRB4D	-0.97	0.0075	0.097
PSMD4	0.48	0.81	0.88	KBTBD7	-0.97	0.0076	0.097
TMC2	0.48	0.81	0.88	SCAF8	-0.97	0.0076	0.097
R3HDM2	0.48	0.81	0.88	LUC7L	-0.97	0.0076	0.097
SFSWAP	0.48	0.81	0.88	BLOC1S6	-0.97	0.0076	0.097
NPR3	0.48	0.81	0.88	PDHA1	-0.97	0.0076	0.097
TSR3	0.48	0.81	0.88	SLC38A11	-0.97	0.0076	0.097
DCLK2	0.48	0.81	0.88	IL6R	-0.97	0.0076	0.097
BEND2	0.48	0.81	0.88	SASH1	-0.97	0.0076	0.097
THSD7A	0.48	0.81	0.88	ATP5A1	-0.97	0.0076	0.097
SCN2B	0.48	0.81	0.88	KLC4	-0.97	0.0076	0.097
FAM132B	0.48	0.81	0.88	TNP2	-0.97	0.0076	0.097
DDX55	0.48	0.81	0.88	SPTSSA	-0.97	0.0076	0.097
KRT17	0.48	0.81	0.88	TMEFF2	-0.97	0.0076	0.097
ASIC5	0.48	0.81	0.88	TNFSF14	-0.97	0.0076	0.097
TPD52L2	0.48	0.81	0.88	GALC	-0.97	0.0078	0.097
SERTAD3	0.48	0.81	0.88	CDA	-0.97	0.0078	0.097
MPP5	0.48	0.81	0.88	ADPRM	-0.97	0.0078	0.097
PUM2	0.48	0.81	0.88	MYO10	-0.97	0.0078	0.097
NR3C2	0.48	0.81	0.88	TAF1B	-0.97	0.0078	0.097
LAPTM4B	0.48	0.82	0.88	SLC39A5	-0.97	0.0078	0.097
TRPC3	0.48	0.82	0.88	GPR17	-0.97	0.0078	0.097
HBZ	0.48	0.82	0.88	APCS	-0.97	0.0078	0.097
FAM186A	0.48	0.82	0.88	NODAL	-0.97	0.0078	0.097
IQSEC3	0.48	0.82	0.88	MYOF	-0.97	0.0078	0.097
RCC2	0.48	0.82	0.88	PHACTR3	-0.97	0.0078	0.097
MYBPHL	0.48	0.82	0.88	NTRK3	-0.97	0.0078	0.097
XBP1	0.47	0.82	0.88	C21orf49	-0.97	0.0078	0.097
LILRB5	0.47	0.82	0.88	CMBL	-0.97	0.0078	0.097
CARF	0.47	0.82	0.88	TFIP11	-0.97	0.0078	0.097
STRAP	0.47	0.82	0.88	FAM183A	-0.97	0.0078	0.097
ATP13A3	0.47	0.82	0.88	F5	-0.97	0.0078	0.097
CSNK1G2	0.47	0.82	0.88	KRTAP19-4	-1.2	0.0078	0.097
GRIN3A	0.47	0.82	0.88	ARMC6	-0.97	0.0078	0.097
PRKCB	0.47	0.82	0.88	SLC16A6	-0.97	0.0078	0.097
PAQR7	0.47	0.82	0.88	HIST1H3B	-1.2	0.0078	0.097
PGBD4	0.47	0.82	0.88	RCE1	-0.97	0.0078	0.097
TMEM242	0.47	0.82	0.88	TRO	-0.97	0.0078	0.097
ZBED3	0.47	0.82	0.88	KRTAP21-1	-1.2	0.0078	0.097
ERICH1	0.47	0.82	0.89	ALG1	-0.97	0.0078	0.097
HIST1H2AK	0.47	0.82	0.89	SLC25A40	-0.97	0.0079	0.097
RAP1A	0.47	0.82	0.89	PRDM6	-0.97	0.0079	0.097
IRF2BP2	0.47	0.83	0.89	PDXDC1	-0.97	0.0079	0.097
NCR3LG1	0.47	0.83	0.89	SLC9A9	-0.97	0.0079	0.097
KCNMB4	0.47	0.83	0.89	NMRAL1	-0.97	0.0079	0.097
VPS35	0.47	0.83	0.89	RSPH1	-0.97	0.0079	0.097
TMEM186	0.47	0.83	0.89	PRPF4	-0.97	0.0079	0.097
RALB	0.47	0.83	0.89	CEP85L	-0.97	0.0079	0.097
LATS2	0.47	0.83	0.89	GLTPD1	-0.96	0.0079	0.097
C19orf35	0.47	0.83	0.89	PRR4	-0.96	0.0079	0.097
TRAM2	0.47	0.83	0.89	HSPA1L	-0.96	0.0079	0.097
ILKAP	0.47	0.83	0.89	MYH7B	-0.96	0.0079	0.097
GJE1	0.47	0.83	0.89	THOC5	-0.96	0.0079	0.097
VAT1L	0.47	0.83	0.89	SLC7A4	-0.96	0.0079	0.097
SERTAD2	0.47	0.83	0.89	OR6A2	-0.96	0.0079	0.097
C2orf50	0.47	0.83	0.89	FBXW4	-0.96	0.0079	0.097
SVIL	0.46	0.83	0.89	CCBL1	-0.96	0.0079	0.097
ZNF285	0.46	0.83	0.89	CEP350	-0.96	0.0079	0.097
CDK3	0.46	0.83	0.89	BCL2L1	-0.97	0.0079	0.097
EXO1	0.46	0.83	0.89	NLK	-0.96	0.0079	0.097
BUD13	0.46	0.83	0.89	RPN2	-0.96	0.0079	0.097
ATRAID	0.46	0.83	0.89	FAM98C	-0.96	0.0079	0.097
FOXQ1	0.46	0.83	0.89	CTPS2	-0.96	0.0079	0.097
LY6K	0.46	0.83	0.89	COL24A1	-0.96	0.0079	0.097
KCNS2	0.46	0.83	0.89	OOEP	-0.96	0.0079	0.097
CUTA	0.46	0.83	0.89	ZFP36L2	-0.96	0.0079	0.097
TSSK6	0.46	0.83	0.89	CHRNA6	-0.96	0.0081	0.097
HOXD8	0.46	0.83	0.89	SQSTM1	-0.96	0.0081	0.097
ZNF230	0.46	0.84	0.89	TLR10	-0.96	0.0081	0.097
ADAMTS1	0.46	0.84	0.89	GPT2	-0.96	0.0081	0.097
PLEC	0.46	0.84	0.89	POP4	-0.96	0.0081	0.097
ADAMTS5	0.46	0.84	0.89	TAF7L	-0.96	0.0081	0.097
TCF23	0.46	0.84	0.9	SEC24D	-0.96	0.0081	0.097
DTL	0.46	0.84	0.9	DDIT3	-0.96	0.0081	0.097
LYPD5	0.46	0.84	0.9	ELP2	-0.96	0.0081	0.097
C20orf62	0.46	0.84	0.9	CD2AP	-0.96	0.0081	0.097
NAALADL1	0.46	0.84	0.9	KLHL9	-0.96	0.0081	0.097
SLC25A43	0.46	0.84	0.9	PUS1	-0.96	0.0081	0.097
DPPA2	0.46	0.84	0.9	BCAR3	-0.96	0.0081	0.097
ITPK1	0.46	0.84	0.9	TPSG1	-0.96	0.0081	0.097
TSPAN19	0.46	0.84	0.9	CEP85	-0.96	0.0081	0.097
GPM6A	0.46	0.84	0.9	THRSP	-0.96	0.0081	0.097
THAP5	0.46	0.84	0.9	ABT1	-0.96	0.0081	0.097
ZNF491	0.46	0.84	0.9	COL12A1	-0.96	0.0081	0.097
TIE1	0.46	0.84	0.9	BEND3	-0.96	0.0081	0.097
ABCF1	0.46	0.84	0.9	PTPN22	-0.96	0.0081	0.097
LRTOMT	0.46	0.84	0.9	SLC25A25	-0.96	0.0081	0.097
USP46	0.46	0.84	0.9	RP11-770J1.4	-0.96	0.0081	0.097
PTH2R	0.46	0.84	0.9	UST	-0.96	0.0081	0.097
APOBR	0.46	0.84	0.9	APEX2	-0.96	0.0081	0.097
TLX3	0.46	0.84	0.9	UBE2S	-0.96	0.0081	0.097
HSDL1	0.45	0.84	0.9	OR10S1	-0.96	0.0081	0.097
ACYP1	0.45	0.84	0.9	LLGL1	-0.96	0.0081	0.097
ABCA9	0.45	0.84	0.9	C19orf80	-0.96	0.0081	0.097
KLC1	0.45	0.84	0.9	HERC3	-0.96	0.0081	0.097
OAS3	0.45	0.85	0.9	CDC42EP5	-0.96	0.0081	0.097
DOCK10	0.45	0.85	0.9	OR1K1	-0.96	0.0081	0.097
GABRR2	0.45	0.85	0.9	LRP10	-0.96	0.0081	0.097
KRT12	0.45	0.85	0.9	RBM20	-0.96	0.0082	0.097
ZNF862	0.45	0.85	0.9	CDC42EP3	-0.96	0.0082	0.097
HIST1H4A	0.45	0.85	0.9	OR10H3	-0.96	0.0082	0.097
ZBTB7B	0.45	0.85	0.9	LACTB2	-0.96	0.0082	0.097
E2F7	0.45	0.85	0.9	PTOV1	-0.96	0.0082	0.097
OR51E1	0.45	0.85	0.9	ACTRT2	-0.96	0.0082	0.097
C16orf70	0.45	0.85	0.9	NPAS4	-0.96	0.0082	0.097
CHAT	0.45	0.85	0.9	KDM4A	-0.96	0.0082	0.097
FAM155A	0.45	0.85	0.91	FIP1L1	-0.96	0.0083	0.097
RABGGTB	0.45	0.85	0.91	RAD54L2	-0.96	0.0083	0.097
ZYG11A	0.45	0.85	0.91	OR10G6	-0.96	0.0083	0.097
PRMT7	0.45	0.85	0.91	CYB561	-0.96	0.0083	0.097
ARIH2OS	0.45	0.85	0.91	CD164L2	-0.96	0.0083	0.097
TNFRSF11B	0.45	0.85	0.91	BBS12	-0.96	0.0083	0.097
STEAP3	0.45	0.85	0.91	TFB1M	-0.96	0.0083	0.097
C15orf53	0.45	0.85	0.91	PTPRT	-0.96	0.0083	0.097
PCBD2	0.45	0.85	0.91	DEFB125	-0.96	0.0083	0.097
TTLL2	0.45	0.85	0.91	RTF1	-0.96	0.0084	0.097
COL5A3	0.45	0.85	0.91	UBQLNL	-0.96	0.0084	0.097
TDG	0.45	0.85	0.91	KRTAP10-10	-1.1	0.0084	0.097
ST7L	0.45	0.85	0.91	LAPTM4A	-0.96	0.0084	0.097
DEFB136	0.45	0.85	0.91	CD72	-0.96	0.0084	0.097
SPINK2	0.45	0.85	0.91	ELF1	-0.96	0.0084	0.097
NCKAP5L	0.45	0.85	0.91	MPDU1	-0.96	0.0084	0.097
RAB36	0.45	0.85	0.91	OR14C36	-0.96	0.0084	0.097
PCDHA11	0.45	0.85	0.91	SLC30A10	-0.96	0.0084	0.097
RRH	0.45	0.85	0.91	RAI1	-0.96	0.0084	0.097
AQP5	0.44	0.86	0.91	NPDC1	-0.96	0.0084	0.097
ATP2B2	0.44	0.86	0.91	ALOX12B	-0.96	0.0084	0.097
ANKRD28	0.44	0.86	0.91	AADAT	-0.96	0.0084	0.097
ELMOD1	0.44	0.86	0.91	PDP2	-0.96	0.0084	0.097
ZNF846	0.44	0.86	0.91	ANXA10	-0.96	0.0084	0.097
DGAT2L6	0.44	0.86	0.91	MUC17	-0.96	0.0084	0.097
SNTA1	0.44	0.86	0.91	ZNRF3	-0.96	0.0084	0.097
RBM44	0.44	0.86	0.91	TTC18	-0.96	0.0084	0.097
ZNF568	0.44	0.86	0.91	SERPINE2	-0.96	0.0084	0.097
ANKRD34A	0.44	0.86	0.91	SSTR2	-0.96	0.0084	0.097
SCT	0.44	0.86	0.91	SLC6A11	-0.96	0.0084	0.097
NDUFA10	0.44	0.86	0.91	DDX3Y	-0.96	0.0085	0.097
RPS11	0.44	0.86	0.91	RP1L1	-0.96	0.0085	0.097
POMT1	0.44	0.86	0.91	SARM1	-0.96	0.0085	0.097
N4BP1	0.44	0.86	0.91	HIST3H2A	-0.96	0.0085	0.097
DOCK2	0.44	0.86	0.91	PUM1	-0.96	0.0085	0.097
CCNK	0.44	0.86	0.91	ASRGL1	-0.96	0.0085	0.097
SLCO1A2	0.44	0.86	0.91	SPOCK2	-0.96	0.0085	0.097
WDR83OS	0.44	0.86	0.91	DHX36	-0.96	0.0085	0.097
IL22	0.44	0.86	0.91	FBP2	-0.96	0.0085	0.097
GIT2	0.44	0.86	0.91	ASB7	-0.96	0.0085	0.097
TAC3	0.44	0.86	0.91	FAM172A	-0.96	0.0085	0.097
OR56A1	0.44	0.86	0.91	MRPL35	-0.96	0.0086	0.097
MCUR1	0.44	0.86	0.91	OR52E4	-0.96	0.0086	0.097
FGD4	0.44	0.86	0.91	RPL19	-0.96	0.0086	0.097
TMCO1	0.44	0.86	0.91	AADACL4	-0.96	0.0086	0.097
CDK9	0.44	0.86	0.91	DNAJC21	-0.96	0.0086	0.097
KLF1	0.44	0.86	0.91	BLVRA	-0.96	0.0086	0.097
FAM120AOS	0.44	0.86	0.91	SLC47A2	-0.96	0.0086	0.097
GPHN	0.44	0.86	0.91	PSMB11	-0.96	0.0086	0.097
GRIN2C	0.44	0.86	0.91	KIAA1407	-0.96	0.0086	0.097
HYAL1	0.44	0.86	0.91	PIAS4	-0.96	0.0086	0.097
DOK3	0.44	0.86	0.91	SLC22A15	-0.96	0.0086	0.097
ALDH2	0.44	0.87	0.91	TAF13	-0.96	0.0086	0.097
BCL7A	0.44	0.87	0.91	INTS3	-0.96	0.0086	0.097
SPRY2	0.44	0.87	0.91	C22orf39	-0.96	0.0086	0.097
CDYL	0.44	0.87	0.91	GRID2	-0.96	0.0086	0.097
C1orf146	0.43	0.79	0.86	AHCYL2	-0.96	0.0086	0.097
BMP8A	0.43	0.84	0.9	C1orf186	-0.96	0.0086	0.097
PHACTR4	0.43	0.87	0.92	OR6C6	-0.96	0.0086	0.097
WDR26	0.43	0.87	0.92	HAUS2	-0.96	0.0086	0.097
CCDC65	0.43	0.87	0.92	ANKIB1	-0.96	0.0086	0.097
SLC25A37	0.43	0.87	0.92	SMG6	-0.96	0.0086	0.097
PRRG2	0.43	0.87	0.92	TGOLN2	-0.96	0.0086	0.097
HINT2	0.43	0.87	0.92	NOX1	-0.96	0.0086	0.097
YBEY	0.43	0.87	0.92	PEX16	-0.96	0.0086	0.097
COX18	0.43	0.87	0.92	HDAC11	-0.96	0.0086	0.097
ENPP2	0.43	0.87	0.92	HILPDA	-0.96	0.0086	0.097
ACSF3	0.43	0.87	0.92	MUC5B	-0.96	0.0086	0.097
ZC3H13	0.43	0.87	0.92	IL10RA	-0.96	0.0086	0.097
OR52N2	0.43	0.87	0.92	CSNK1G1	-0.96	0.0086	0.097
KCNA6	0.43	0.87	0.92	RUFY1	-0.95	0.0087	0.097
NHLRC3	0.43	0.87	0.92	DDIT4L	-0.95	0.0088	0.097
YAE1D1	0.43	0.87	0.92	MSL2	-0.95	0.0088	0.097
TAS2R10	0.43	0.87	0.92	TMEM123	-0.95	0.0088	0.097
STPG2	0.43	0.87	0.92	AMN	-0.95	0.0088	0.097
MOCS1	0.43	0.87	0.92	GPRASP1	-0.95	0.0089	0.097
TTC9B	0.43	0.87	0.92	SLC1A7	-0.95	0.0089	0.097
NFKB1	0.43	0.87	0.92	SUSD2	-0.95	0.0089	0.097
GABARAPL1	0.43	0.87	0.92	GPR144	-0.95	0.0089	0.097
PHF20	0.43	0.87	0.92	CDRT15L2	-0.95	0.0089	0.097
SMYD1	0.43	0.87	0.92	PDIA3	-0.95	0.0089	0.097
RNF182	0.43	0.87	0.92	AHCY	-0.95	0.0089	0.097
C16orf45	0.43	0.87	0.92	CLDN1	-0.95	0.0089	0.097
SLC19A2	0.43	0.88	0.92	PAGE1	-0.95	0.0089	0.097
NADK	0.43	0.88	0.92	ATP13A4	-0.95	0.0089	0.097
ITGBL1	0.43	0.88	0.92	SAT2	-0.95	0.0089	0.097
CD300LD	0.43	0.88	0.92	SIGLEC8	-0.95	0.0089	0.097
PTPRK	0.43	0.88	0.92	CDK14	-0.95	0.0089	0.097
MAX	0.43	0.88	0.92	MOGAT2	-0.95	0.0089	0.097
DIS3L	0.43	0.88	0.92	EFNB1	-0.95	0.009	0.097
SCARB1	0.43	0.88	0.92	SPCS1	-0.95	0.009	0.097
NUFIP1	0.43	0.88	0.92	JMJD1C	-0.95	0.009	0.097
ZNF548	0.43	0.88	0.92	RDH11	-0.95	0.009	0.097
HTATSF1	0.43	0.88	0.92	CYP4F2	-0.95	0.009	0.097
OR1S2	0.42	0.84	0.9	KCNJ15	-0.95	0.009	0.097
CMTM3	0.42	0.88	0.92	RGS13	-0.95	0.009	0.097
OR6C65	0.42	0.88	0.92	JTB	-0.95	0.009	0.097
LAG3	0.42	0.88	0.92	PHEX	-0.95	0.009	0.097
DSTYK	0.42	0.88	0.92	DPYSL3	-0.95	0.009	0.097
PISD	0.42	0.88	0.93	SLC6A6	-0.95	0.009	0.097
CRTC2	0.42	0.88	0.93	EFNA1	-0.95	0.009	0.097
FAM26F	0.42	0.88	0.93	TAS2R5	-0.95	0.009	0.097
NETO2	0.42	0.88	0.93	TRAPPC3L	-0.95	0.009	0.097
SGK223	0.42	0.88	0.93	SYNCRIP	-0.95	0.009	0.097
TMC4	0.42	0.88	0.93	RCBTB2	-0.95	0.009	0.097
IZUMO2	0.42	0.88	0.93	PRR13	-0.95	0.009	0.097
SUN1	0.42	0.88	0.93	HNRNPH2	-0.95	0.009	0.097
SLC44A1	0.42	0.88	0.93	C1orf172	-0.95	0.009	0.097
KCNE2	0.42	0.88	0.93	SEC22A	-0.95	0.009	0.097
GPRIN2	0.42	0.88	0.93	LRRC16B	-0.95	0.009	0.097
CNN2	0.42	0.88	0.93	RMND5A	-0.95	0.009	0.097
ANK3	0.42	0.88	0.93	DNPEP	-0.95	0.009	0.097
C22orf46	0.42	0.88	0.93	IDS	-0.95	0.009	0.097
LGI1	0.42	0.88	0.93	CHRND	-0.95	0.009	0.097
CCDC121	0.42	0.89	0.93	PSMD13	-0.95	0.009	0.097
RPL14	0.42	0.89	0.93	NUDT12	-0.95	0.009	0.097
LRRIQ4	0.42	0.89	0.93	MARK3	-0.95	0.009	0.097
HOOK2	0.42	0.89	0.93	TYRP1	-0.95	0.009	0.097
YKT6	0.42	0.89	0.93	MTFP1	-0.95	0.009	0.097
IQSEC1	0.42	0.89	0.93	HLA-DPB1	-0.95	0.009	0.097
C3	0.42	0.89	0.93	ABRA	-0.95	0.009	0.097
GRIN2B	0.42	0.89	0.93	NBAS	-0.95	0.009	0.097
CUEDC2	0.42	0.89	0.93	KRBA2	-0.95	0.009	0.097
SNTG1	0.42	0.89	0.93	RPL36	-0.95	0.009	0.097
ANKRD35	0.42	0.89	0.93	DDX56	-0.95	0.009	0.097
GPX5	0.42	0.89	0.93	SWAP70	-0.95	0.009	0.097
TECRL	0.42	0.89	0.93	LIMK1	-0.95	0.009	0.097
MYCT1	0.42	0.89	0.93	VAMP1	-0.95	0.009	0.097
TSHZ1	0.42	0.89	0.93	SLC16A13	-0.95	0.009	0.097
CCDC144A	0.42	0.89	0.93	LEPR	-0.95	0.009	0.097
C3AR1	0.42	0.89	0.93	CCT3	-0.95	0.009	0.097
LRRC40	0.41	0.89	0.93	C19orf66	-0.95	0.0091	0.097
TMEM233	0.41	0.89	0.93	MAGEE2	-0.95	0.0091	0.097
C14orf166B	0.41	0.89	0.93	CACNA2D3	-0.95	0.0091	0.097
C12orf55	0.41	0.89	0.93	TIMM23	-0.95	0.0091	0.097
C6orf211	0.41	0.89	0.93	ASXL3	-0.95	0.0091	0.097
RTN3	0.41	0.89	0.93	FXYD1	-0.95	0.0091	0.097
PPP1R14D	0.41	0.89	0.93	B9D1	-0.95	0.0091	0.097
DPAGT1	0.41	0.89	0.93	ZBTB42	-0.95	0.0091	0.097
PLAU	0.41	0.89	0.93	IGSF1	-0.95	0.0091	0.097
MMGT1	0.41	0.89	0.93	PTP4A3	-0.95	0.0091	0.097
AK4	0.41	0.89	0.93	LY75	-0.95	0.0091	0.097
HGD	0.41	0.89	0.93	ZNF480	-0.95	0.0091	0.097
DNAJB7	0.41	0.89	0.93	PIK3C2G	-0.95	0.0091	0.097
SH2B3	0.41	0.89	0.93	CCHCR1	-0.95	0.0091	0.097
C12orf42	0.41	0.89	0.93	ZNF682	-0.95	0.0091	0.097
LRRC70	0.41	0.89	0.93	EPO	-0.95	0.0091	0.097
ADCK5	0.41	0.89	0.93	TMEM212	-0.95	0.0091	0.097
PGLS	0.41	0.89	0.93	PRSS36	-0.95	0.0091	0.097
ASCL3	0.41	0.89	0.93	CLPTM1	-0.95	0.0091	0.097
AP003774.4	0.41	0.89	0.93	KIAA1467	-0.95	0.0091	0.097
PDLIM4	0.41	0.89	0.93	TMEM236	-0.95	0.0091	0.097
RASL11B	0.41	0.9	0.93	PCNXL3	-0.95	0.0091	0.097
SDHB	0.41	0.9	0.93	COMMD8	-0.95	0.0091	0.097
EPS8	0.41	0.9	0.93	PIGV	-0.95	0.0091	0.097
TMEM223	0.41	0.9	0.93	EFNA4	-0.95	0.0091	0.097
RILPL1	0.41	0.9	0.93	DEFB112	-0.95	0.0091	0.097
SHROOM2	0.41	0.9	0.93	CD19	-0.95	0.0091	0.097
MEF2A	0.41	0.9	0.93	PAWR	-0.95	0.0091	0.097
C1orf233	0.41	0.9	0.93	MAP4K3	-0.95	0.0091	0.097
GABRA5	0.41	0.9	0.93	NLRP6	-0.95	0.0091	0.097
LIPI	0.41	0.9	0.93	ADCY3	-0.95	0.0091	0.097
PLEKHG7	0.41	0.9	0.93	CNPY1	-0.95	0.0091	0.097
MAP4K1	0.41	0.9	0.93	RAB38	-0.95	0.0091	0.097
TMX2	0.41	0.9	0.93	DCC	-0.95	0.0091	0.097
ZNF451	0.41	0.9	0.93	SIX2	-0.95	0.0091	0.097
MARS2	0.41	0.9	0.93	PRDX6	-0.95	0.0091	0.097
KPRP	0.41	0.9	0.94	ANKRD7	-0.95	0.0091	0.097
TRAF4	0.41	0.9	0.94	NCKAP5	-0.95	0.0091	0.097
MYD88	0.41	0.9	0.94	MFSD11	-0.95	0.0091	0.097
NUP88	0.41	0.9	0.94	BSCL2	-0.94	0.0092	0.097
UBE2A	0.41	0.9	0.94	LSP1	-0.94	0.0092	0.097
TMEM70	0.41	0.9	0.94	FZD2	-0.94	0.0092	0.097
ICK	0.41	0.9	0.94	MAD2L2	-0.95	0.0092	0.097
AGPAT3	0.41	0.9	0.94	RBM23	-0.94	0.0092	0.097
ITPKC	0.41	0.9	0.94	CD22	-0.94	0.0092	0.097
STXBP4	0.41	0.9	0.94	DUOXA2	-0.94	0.0092	0.097
ZSWIM5	0.41	0.9	0.94	TMEM248	-0.94	0.0092	0.097
KCNE4	0.4	0.86	0.91	SMCP	-0.95	0.0092	0.097
TMEM151B	0.4	0.9	0.94	NANOS3	-0.94	0.0092	0.097
NUP188	0.4	0.9	0.94	ITGA11	-0.94	0.0092	0.097
ECHS1	0.4	0.9	0.94	KIRREL2	-0.94	0.0092	0.097
FBXW11	0.4	0.9	0.94	ADAMTS19	-0.95	0.0092	0.097
ZBTB46	0.4	0.9	0.94	NDUFS7	-0.95	0.0092	0.097
OR12D2	0.4	0.9	0.94	LIMCH1	-0.95	0.0092	0.097
CETN1	0.4	0.91	0.94	CUTC	-0.95	0.0092	0.097
ZNF562	0.4	0.91	0.94	KLHL42	-0.94	0.0092	0.097
SLC7A11	0.4	0.91	0.94	UTP23	-0.95	0.0092	0.097
SLC25A2	0.4	0.91	0.94	RAX	-0.94	0.0092	0.097
FSTL1	0.4	0.91	0.94	PLOD2	-0.95	0.0092	0.097
CDH3	0.4	0.91	0.94	UCP3	-0.95	0.0092	0.097
SEC11A	0.4	0.91	0.94	DUSP11	-0.94	0.0092	0.097
TNIP3	0.4	0.91	0.94	PRSS21	-0.94	0.0092	0.097
ALDOB	0.4	0.91	0.94	ZNF195	-0.95	0.0092	0.097
IFFO2	0.4	0.91	0.94	DEXI	-0.94	0.0092	0.097
MCM8	0.4	0.91	0.94	KIF26A	-0.95	0.0092	0.097
EVA1A	0.4	0.91	0.94	MTUS2	-0.95	0.0092	0.097
SLC30A3	0.4	0.91	0.94	PRDM2	-0.95	0.0092	0.097
RASGRP1	0.4	0.91	0.94	SLC23A2	-0.95	0.0092	0.097
GRHL1	0.4	0.91	0.94	MFSD2B	-0.95	0.0092	0.097
ENPP6	0.4	0.91	0.94	RNF213	-0.95	0.0092	0.097
PLEKHA6	0.4	0.91	0.94	MLLT4	-0.95	0.0092	0.097
MAPRE2	0.4	0.91	0.94	CCL16	-0.94	0.0092	0.097
SLC44A4	0.4	0.91	0.94	APOL2	-0.94	0.0092	0.097
RASL10B	0.4	0.91	0.94	SLC25A11	-0.95	0.0092	0.097
MRPS30	0.4	0.91	0.94	CACUL1	-0.95	0.0092	0.097
AEBP1	0.4	0.91	0.94	C15orf61	-0.94	0.0092	0.097
FAM228B	0.4	0.91	0.94	CASP3	-0.94	0.0092	0.097
TAB2	0.4	0.91	0.94	SLC30A9	-0.95	0.0092	0.097
SLC10A3	0.4	0.91	0.94	SPTLC2	-0.95	0.0092	0.097
GATA1	0.4	0.91	0.94	DCAF4	-0.95	0.0092	0.097
KIFC1	0.4	0.91	0.94	RNGTT	-0.94	0.0092	0.097
FBXL20	0.4	0.91	0.94	MRTO4	-0.94	0.0092	0.097
HRASLS2	0.4	0.91	0.94	KCNN4	-0.94	0.0092	0.097
ZFAND3	0.4	0.91	0.94	MSRB1	-0.94	0.0093	0.097
KY	0.4	0.91	0.94	S100A13	-0.94	0.0093	0.097
LYL1	0.4	0.91	0.94	C9orf170	-0.94	0.0093	0.097
CYTIP	0.4	0.91	0.95	LIPA	-0.94	0.0093	0.097
PCDHGA5	0.39	0.91	0.95	GCSAML	-0.94	0.0093	0.097
C11orf72	0.39	0.91	0.95	GPR161	-0.94	0.0093	0.097
MROH9	0.39	0.91	0.95	PCYOX1L	-0.94	0.0093	0.097
HAL	0.39	0.91	0.95	HLA-DOB	-0.94	0.0093	0.097
DNM1	0.39	0.91	0.95	PDXK	-0.94	0.0093	0.097
IL15RA	0.39	0.91	0.95	MED22	-0.94	0.0093	0.097
SCAPER	0.39	0.91	0.95	LIM2	-0.94	0.0093	0.097
C8orf87	0.39	0.92	0.95	SLC52A2	-0.94	0.0093	0.097
SRRM1	0.39	0.92	0.95	TMEM229B	-0.94	0.0093	0.097
TEX36	0.39	0.92	0.95	APOA1BP	-0.94	0.0093	0.097
NSMF	0.39	0.92	0.95	SFTA3	-0.94	0.0093	0.097
LRRC29	0.39	0.92	0.95	TMPRSS11A	-0.94	0.0093	0.097
DSEL	0.39	0.92	0.95	SLC16A1	-0.94	0.0093	0.097
SMC2	0.39	0.92	0.95	ALB	-0.94	0.0093	0.097
FAM160A2	0.39	0.92	0.95	GJA9	-0.94	0.0093	0.097
FIS1	0.39	0.92	0.95	ARHGAP19	-0.94	0.0093	0.097
EPC1	0.39	0.92	0.95	KEL	-0.94	0.0093	0.097
PLEKHF1	0.39	0.92	0.95	CAPN15	-0.94	0.0093	0.097
C16orf59	0.39	0.92	0.95	HSDL2	-0.94	0.0093	0.097
CDK5	0.39	0.92	0.95	MMRN2	-0.94	0.0093	0.097
KCNE1L	0.39	0.92	0.95	AGXT	-0.94	0.0093	0.097
NR2C2AP	0.39	0.92	0.95	NCK1	-0.94	0.0094	0.097
TAOK2	0.39	0.92	0.95	SELT	-0.94	0.0094	0.097
RNFT1	0.39	0.92	0.95	APOBEC3F	-0.94	0.0094	0.097
CDC20	0.39	0.92	0.95	ZNF462	-0.94	0.0094	0.097
CDC7	0.39	0.92	0.95	PCDHA7	-0.94	0.0094	0.097
SEMA5A	0.39	0.92	0.95	BIN1	-0.94	0.0094	0.097
CCDC132	0.39	0.92	0.95	SMARCA5	-0.94	0.0094	0.097
C4orf19	0.39	0.92	0.95	TMEM30B	-0.94	0.0094	0.097
DLG2	0.39	0.92	0.95	HSPA8	-0.94	0.0094	0.097
PRRT1	0.39	0.92	0.95	ATF3	-0.94	0.0094	0.097
MAEL	0.39	0.92	0.95	CGGBP1	-0.94	0.0094	0.097
HHIPL2	0.39	0.92	0.95	AKAP11	-0.94	0.0094	0.097
GGA1	0.39	0.92	0.95	PLEKHA4	-0.94	0.0094	0.097
CBX8	0.39	0.92	0.95	APEX1	-0.94	0.0094	0.097
AIDA	0.39	0.92	0.95	ZC3HAV1	-0.94	0.0094	0.097
WNT2	0.39	0.92	0.95	MTNR1A	-0.94	0.0094	0.097
NAV1	0.39	0.92	0.95	RGAG4	-0.94	0.0095	0.097
CAMSAP1	0.39	0.92	0.95	TRPM1	-0.94	0.0095	0.097
TAF4	0.39	0.92	0.95	LYZL6	-0.94	0.0095	0.097
CLRN1	0.39	0.92	0.95	BRCC3	-0.94	0.0095	0.097
HMSD	0.39	0.92	0.95	C11orf16	-0.94	0.0095	0.097
ANAPC15	0.39	0.92	0.95	SCN9A	-0.94	0.0095	0.097
SIN3A	0.39	0.92	0.95	COPS8	-0.94	0.0095	0.097
WFDC2	0.39	0.92	0.95	TSC22D2	-0.94	0.0095	0.097
MFSD4	0.39	0.92	0.95	NMT2	-0.94	0.0096	0.097
CUL3	0.39	0.92	0.95	GMEB1	-0.94	0.0096	0.097
APOA5	0.39	0.93	0.95	CCDC173	-0.94	0.0096	0.097
HIF1A	0.38	0.93	0.95	NKX1-1	-0.94	0.0096	0.097
SCG5	0.38	0.93	0.95	SPRR3	-0.94	0.0096	0.097
HIST1H1C	0.38	0.93	0.95	CRYGC	-0.94	0.0096	0.097
TUSC3	0.38	0.93	0.95	CPB2	-0.94	0.0096	0.097
PRSS56	0.38	0.93	0.95	GPD1L	-0.94	0.0096	0.097
SH3PXD2A	0.38	0.93	0.95	LSMEM1	-0.94	0.0096	0.097
KCNH3	0.38	0.93	0.95	MRPL21	-0.94	0.0096	0.097
ENOPH1	0.38	0.93	0.95	SPPL2A	-0.94	0.0096	0.097
TTBK2	0.38	0.93	0.95	NCAPH2	-0.94	0.0096	0.097
SOX10	0.38	0.93	0.95	PTBP2	-0.94	0.0096	0.097
UPP2	0.38	0.93	0.95	ACER1	-0.94	0.0096	0.097
HIST1H3C	0.38	0.93	0.95	CA8	-0.94	0.0096	0.097
FAM218A	0.38	0.93	0.96	CAPN5	-0.94	0.0096	0.097
SF3B4	0.38	0.93	0.96	FASN	-0.94	0.0096	0.097
SNX29	0.38	0.93	0.96	GINS3	-0.94	0.0096	0.097
FAM3B	0.38	0.93	0.96	OR52E2	-0.94	0.0096	0.097
RASL12	0.38	0.93	0.96	GPR37	-0.94	0.0096	0.097
F10	0.38	0.93	0.96	RBBP7	-0.94	0.0096	0.097
LINGO2	0.38	0.93	0.96	ZIC5	-0.94	0.0096	0.097
KDELC1	0.38	0.93	0.96	ENTPD7	-0.94	0.0096	0.097
FAM96B	0.38	0.93	0.96	URB1	-0.94	0.0096	0.097
CAMK4	0.38	0.93	0.96	LACRT	-0.94	0.0096	0.097
GREB1L	0.38	0.93	0.96	EPB42	-0.94	0.0096	0.097
CAPN13	0.38	0.93	0.96	NECAB1	-0.94	0.0096	0.097
CYP2R1	0.38	0.93	0.96	ADAT1	-0.94	0.0096	0.097
PDZK1	0.38	0.93	0.96	TF	-0.94	0.0096	0.097
ZNF26	0.38	0.93	0.96	C7orf73	-0.94	0.0096	0.097
ZNF469	0.38	0.93	0.96	PSPH	-0.94	0.0096	0.097
ADM	0.38	0.93	0.96	ZSCAN29	-0.94	0.0096	0.097
CSRNP2	0.38	0.93	0.96	AXL	-0.94	0.0096	0.097
ADAM33	0.38	0.93	0.96	C1orf194	-0.94	0.0096	0.097
NCOA4	0.38	0.93	0.96	CCNJ	-0.94	0.0096	0.097
IGF1	0.38	0.93	0.96	WDR16	-0.94	0.0096	0.097
USP6	0.38	0.93	0.96	GPATCH3	-0.94	0.0096	0.097
KLHL35	0.38	0.93	0.96	FBRSL1	-0.94	0.0096	0.097
NUFIP2	0.38	0.93	0.96	GAL3ST3	-0.94	0.0096	0.097
MLLT10	0.38	0.93	0.96	HNRNPA2B1	-0.94	0.0096	0.097
TTC3	0.38	0.93	0.96	MKRN2	-0.94	0.0096	0.097
PDCD6	0.38	0.93	0.96	PATE2	-0.94	0.0096	0.097
ZNF12	0.38	0.93	0.96	CEP120	-0.94	0.0096	0.097
ZNF208	0.38	0.93	0.96	MIEF1	-0.94	0.0096	0.097
GGN	0.38	0.93	0.96	BHLHE40	-0.94	0.0096	0.097
CAB39L	0.38	0.93	0.96	PTPN5	-0.94	0.0096	0.097
UPB1	0.38	0.93	0.96	HOXB8	-0.94	0.0096	0.097
CALB1	0.38	0.93	0.96	REP15	-0.94	0.0096	0.097
TLE3	0.38	0.94	0.96	BTC	-0.94	0.0096	0.097
MTX2	0.38	0.94	0.96	C1orf21	-0.94	0.0097	0.097
STRA13	0.38	0.94	0.96	SLC3A2	-0.94	0.0097	0.097
DAZAP1	0.38	0.94	0.96	NR1I2	-0.94	0.0097	0.097
CISD1	0.37	0.77	0.85	PDE7B	-0.94	0.0098	0.097
BMPR1B	0.37	0.94	0.96	OR13D1	-0.94	0.0098	0.097
SH3BP1	0.37	0.94	0.96	CLDN19	-0.94	0.0098	0.097
HHLA3	0.37	0.94	0.96	PHC1	-0.94	0.0098	0.097
HIST4H4	0.37	0.94	0.96	EFEMP2	-0.94	0.0098	0.097
BRPF3	0.37	0.94	0.96	TP63	-0.94	0.0098	0.097
KLHDC7B	0.37	0.94	0.96	PRSS33	-0.94	0.0099	0.097
CYP17A1	0.37	0.94	0.96	SYCN	-0.94	0.0099	0.097
TNIP1	0.37	0.94	0.96	ECE1	-0.94	0.0099	0.097
ANO9	0.37	0.94	0.96	EIF4A2	-0.94	0.0099	0.097
SEMA4A	0.37	0.94	0.96	DNAH9	-0.94	0.0099	0.097
FAM163A	0.37	0.94	0.96	CEACAM19	-0.94	0.01	0.097
CIB3	0.37	0.94	0.96	MACF1	-0.94	0.01	0.097
PRRC2A	0.37	0.94	0.96	SLC11A1	-0.94	0.01	0.097
HEATR1	0.37	0.94	0.96	EXT2	-0.94	0.01	0.097
EAPP	0.37	0.94	0.96	DLX4	-0.94	0.01	0.097
RGS16	0.37	0.94	0.96	SEMA4B	-0.94	0.01	0.097
IFIT5	0.37	0.94	0.96	CASP9	-0.94	0.01	0.097
HIPK1	0.37	0.94	0.96	PTPN2	-0.94	0.01	0.097
ZNF570	0.37	0.94	0.97	SLC35E1	-0.94	0.01	0.097
MYF5	0.37	0.94	0.97	GRID2IP	-0.94	0.01	0.097
BLZF1	0.37	0.94	0.97	WBSCR16	-0.94	0.01	0.097
INSL6	0.37	0.94	0.97	SFXN3	-0.94	0.01	0.097
TFAP4	0.37	0.95	0.97	WDR19	-0.94	0.01	0.097
SCARF1	0.37	0.95	0.97	MOK	-0.94	0.01	0.097
ERGIC1	0.37	0.95	0.97	MACROD2	-0.94	0.01	0.097
MZF1	0.37	0.95	0.97	GORASP1	-0.93	0.01	0.097
DAGLA	0.37	0.95	0.97	CHST3	-0.93	0.01	0.097
CEP95	0.37	0.95	0.97	MCCC1	-0.94	0.01	0.097
ITPR3	0.37	0.95	0.97	EZH1	-0.93	0.01	0.097
TRIM52	0.37	0.95	0.97	LTB4R	-0.93	0.01	0.097
LOR	0.37	0.95	0.97	ZNF671	-0.93	0.01	0.097
CPSF6	0.37	0.95	0.97	SIAH3	-0.94	0.01	0.097
FGF13	0.37	0.95	0.97	SCML4	-0.94	0.01	0.097
LYPD6	0.37	0.95	0.97	TMEM185B	-0.93	0.01	0.097
PARP11	0.37	0.95	0.97	MITD1	-0.94	0.01	0.097
ATXN1	0.37	0.95	0.97	RS1	-0.94	0.01	0.097
C7orf34	0.37	0.95	0.97	ACTR10	-0.94	0.01	0.097
CHN2	0.37	0.95	0.97	DDR1	-0.93	0.01	0.097
VTCN1	0.37	0.95	0.97	FGL1	-0.93	0.01	0.097
TRMT44	0.36	0.95	0.97	SLC5A12	-0.94	0.01	0.097
FGF12	0.36	0.95	0.97	C5orf42	-0.94	0.01	0.097
ABCA10	0.36	0.95	0.97	TRAP1	-0.94	0.01	0.097
WDR44	0.36	0.95	0.97	TJP2	-0.94	0.01	0.097
GLRX3	0.36	0.95	0.97	C8orf76	-0.94	0.01	0.097
RBM43	0.36	0.95	0.97	RBP2	-0.93	0.01	0.097
SOCS3	0.36	0.95	0.97	ASH2L	-0.93	0.01	0.097
CNST	0.36	0.95	0.97	GPLD1	-0.94	0.01	0.097
CD1B	0.36	0.95	0.97	GDF7	-0.94	0.01	0.097
MEIS3	0.36	0.95	0.97	OR1L3	-0.94	0.01	0.097
IFIT2	0.36	0.95	0.97	ZNF485	-0.93	0.01	0.097
BIVM	0.36	0.95	0.97	C15orf48	-0.93	0.01	0.097
OR1L4	0.36	0.95	0.97	NTHL1	-0.93	0.01	0.097
GPR39	0.36	0.95	0.97	NRG4	-0.93	0.01	0.097
BHMT	0.36	0.95	0.97	SAP30	-0.93	0.01	0.097
RAB11FIP5	0.36	0.95	0.97	POLA1	-0.93	0.01	0.097
SMG8	0.36	0.95	0.97	ENPP5	-0.93	0.01	0.097
FZD6	0.36	0.96	0.97	NKAPL	-0.93	0.01	0.097
TAP1	0.36	0.96	0.97	SMO	-0.93	0.01	0.097
ANTXR2	0.36	0.96	0.97	2025-03-10	-0.93	0.01	0.097
TMEM245	0.36	0.96	0.97	KLHL25	-0.93	0.01	0.097
SEL1L3	0.36	0.96	0.97	DYM	-0.93	0.01	0.097
RECK	0.36	0.96	0.97	NME5	-0.93	0.01	0.097
CHRNA5	0.36	0.96	0.97	TMEM116	-0.93	0.01	0.097
KLHL38	0.36	0.96	0.97	LRWD1	-0.93	0.01	0.097
TMEM258	0.36	0.96	0.97	ARID1B	-0.93	0.01	0.097
CTSC	0.36	0.96	0.97	TOP3A	-0.93	0.01	0.097
CTSH	0.36	0.96	0.97	PRPF38A	-0.93	0.01	0.097
ZKSCAN8	0.36	0.96	0.97	LMBR1L	-0.93	0.01	0.097
TMEM42	0.36	0.96	0.97	KIR3DX1	-0.93	0.01	0.097
VPREB3	0.36	0.96	0.97	TPO	-0.93	0.01	0.097
CEP72	0.36	0.96	0.97	POLR2L	-0.93	0.01	0.097
ATP5D	0.36	0.96	0.97	PTPN3	-0.93	0.01	0.097
TNFRSF10D	0.36	0.96	0.97	PRB4	-0.93	0.01	0.097
ZNF774	0.36	0.96	0.97	AKAP4	-0.93	0.01	0.097
GAST	0.36	0.96	0.97	NSMCE1	-0.93	0.01	0.097
HMGB2	0.36	0.96	0.97	TBCEL	-0.93	0.01	0.097
WBSCR22	0.36	0.96	0.97	UXT	-0.93	0.01	0.097
SMYD2	0.36	0.96	0.97	TUBB	-0.93	0.01	0.097
TLR9	0.36	0.96	0.97	SPINK13	-0.93	0.01	0.097
MRPS24	0.36	0.96	0.98	RBM39	-0.93	0.01	0.097
MRGPRF	0.36	0.96	0.98	SRPRB	-0.93	0.01	0.097
KRTAP29-1	0.36	0.96	0.98	HRH1	-0.93	0.01	0.097
NUP62	0.36	0.96	0.98	SBDS	-0.93	0.01	0.097
RAD51AP1	0.36	0.96	0.98	CST7	-0.93	0.01	0.097
MRPL13	0.36	0.96	0.98	ABLIM2	-0.93	0.01	0.097
MKI67IP	0.35	0.92	0.95	SPATA18	-0.93	0.01	0.097
ARID3C	0.35	0.96	0.98	ZNF567	-0.93	0.01	0.097
ID1	0.35	0.96	0.98	ADH1B	-0.93	0.01	0.097
SMARCAL1	0.35	0.96	0.98	FBXO33	-0.93	0.01	0.097
TP53I11	0.35	0.96	0.98	PDE5A	-0.93	0.01	0.097
EXTL2	0.35	0.96	0.98	SLCO2B1	-0.93	0.01	0.097
NXT2	0.35	0.96	0.98	HCST	-0.93	0.01	0.097
CCDC28A	0.35	0.96	0.98	DENND4A	-0.93	0.01	0.097
ASCC2	0.35	0.96	0.98	SLC7A8	-0.93	0.01	0.097
BAD	0.35	0.97	0.98	ARAP3	-0.93	0.01	0.097
PCSK9	0.35	0.97	0.98	INMT	-0.93	0.01	0.097
NAA60	0.35	0.97	0.98	KCTD15	-0.93	0.01	0.097
PGBD2	0.35	0.97	0.98	FAM199X	-0.93	0.01	0.097
CACNA1E	0.35	0.97	0.98	PI4KB	-0.93	0.01	0.097
THAP10	0.35	0.97	0.98	OR14A2	-0.93	0.01	0.097
PFDN2	0.35	0.97	0.98	TST	-0.93	0.01	0.097
CYP7A1	0.35	0.97	0.98	MIA3	-0.93	0.01	0.097
DMKN	0.35	0.97	0.98	WDR52	-0.93	0.01	0.097
BSN	0.35	0.97	0.98	RNF149	-0.93	0.01	0.097
BRF1	0.35	0.97	0.98	ZNF800	-0.93	0.01	0.097
ATG12	0.35	0.97	0.98	AGGF1	-0.93	0.01	0.097
TELO2	0.35	0.97	0.98	NLRX1	-0.93	0.01	0.097
ARHGAP8	0.35	0.97	0.98	TNFRSF1A	-0.93	0.01	0.097
SEMA3D	0.35	0.97	0.98	DACT3	-0.93	0.01	0.097
ANKRD13B	0.35	0.97	0.98	LEAP2	-0.93	0.01	0.097
TMEM240	0.35	0.97	0.98	TEX9	-0.93	0.01	0.097
PREX2	0.35	0.97	0.98	GPR3	-0.93	0.01	0.097
ARHGAP17	0.35	0.97	0.98	LDLRAD2	-0.93	0.01	0.097
FBXO18	0.35	0.97	0.98	MEP1B	-0.93	0.01	0.097
MCL1	0.35	0.97	0.98	OR51G2	-0.93	0.01	0.097
DOK2	0.35	0.97	0.98	SPANXN4	-0.93	0.01	0.097
PCDHA3	0.35	0.97	0.98	ELTD1	-0.93	0.01	0.097
MRPL44	0.35	0.97	0.98	ACER3	-0.93	0.01	0.097
TPBGL	0.35	0.97	0.98	RP11-766F14.2	-0.93	0.01	0.097
FKTN	0.35	0.97	0.98	CCDC50	-0.93	0.01	0.097
ZNF215	0.35	0.97	0.98	PRICKLE4	-0.93	0.01	0.097
NPTN	0.35	0.97	0.98	2025-09-10	-0.93	0.01	0.097
CCDC127	0.35	0.97	0.98	GFRA1	-0.93	0.01	0.097
RGS9BP	0.35	0.97	0.98	C6orf58	-0.93	0.01	0.097
TSPAN33	0.35	0.97	0.98	EIF4E	-0.93	0.01	0.097
C7orf60	0.35	0.97	0.98	USP22	-0.93	0.01	0.097
ABCC6	0.35	0.97	0.98	DET1	-0.93	0.01	0.097
KRT36	0.35	0.97	0.98	CD40LG	-0.93	0.01	0.097
KDM5A	0.35	0.97	0.98	GUCA2A	-0.93	0.01	0.097
MSANTD2	0.35	0.97	0.98	SPARCL1	-0.93	0.01	0.097
CCDC47	0.35	0.97	0.98	TRAM1	-0.93	0.01	0.097
CERS3	0.35	0.97	0.98	FAM83D	-0.93	0.01	0.097
SGPP1	0.35	0.97	0.98	CBLN1	-0.93	0.01	0.097
ZFYVE28	0.35	0.97	0.98	OR13C9	-0.93	0.01	0.097
CCL22	0.34	0.97	0.98	NOA1	-0.93	0.01	0.097
CTDNEP1	0.34	0.97	0.98	RTL1	-0.93	0.01	0.097
TAF1D	0.34	0.98	0.98	OR4N4	-0.93	0.01	0.097
CACYBP	0.34	0.98	0.98	KCNK5	-0.93	0.01	0.097
CCR1	0.34	0.98	0.98	EEA1	-0.93	0.01	0.097
KIAA0125	0.34	0.98	0.99	PTPRS	-0.93	0.01	0.097
ASCL1	0.34	0.98	0.99	SAFB2	-0.93	0.01	0.097
NRG3	0.34	0.98	0.99	MBNL3	-0.93	0.01	0.097
HIST1H3H	0.34	0.98	0.99	SPTBN1	-0.93	0.01	0.097
IFNB1	0.34	0.98	0.99	NDUFA11	-0.93	0.011	0.097
B3GALNT1	0.34	0.98	0.99	TMEM219	-0.93	0.011	0.097
ARHGAP11A	0.34	0.98	0.99	IQCE	-0.93	0.011	0.097
RAG2	0.34	0.98	0.99	OR4A16	-0.93	0.011	0.097
AP1AR	0.34	0.98	0.99	OR10AD1	-0.93	0.011	0.097
MAPT	0.34	0.98	0.99	RPL10L	-0.93	0.011	0.097
ZNF790	0.34	0.98	0.99	ZNRD1	-0.93	0.011	0.097
CEBPD	0.34	0.98	0.99	TCFL5	-0.93	0.011	0.097
CCND3	0.34	0.98	0.99	OR2B11	-0.93	0.011	0.097
FAM217A	0.34	0.98	0.99	GDF9	-0.93	0.011	0.097
TSLP	0.34	0.98	0.99	TAF7	-0.93	0.011	0.097
ZC3H12A	0.34	0.98	0.99	KCNA4	-0.93	0.011	0.097
OR6M1	0.34	0.98	0.99	RBM3	-0.93	0.011	0.097
FRMD7	0.34	0.98	0.99	SPTA1	-0.93	0.011	0.097
CTSS	0.34	0.98	0.99	DENND2C	-0.93	0.011	0.097
BROX	0.34	0.98	0.99	MED21	-0.93	0.011	0.097
AHI1	0.34	0.98	0.99	BAZ2B	-0.93	0.011	0.097
HAAO	0.34	0.98	0.99	BEND7	-0.93	0.011	0.097
TRPC4	0.34	0.98	0.99	NR1D1	-0.93	0.011	0.097
VPS13C	0.34	0.98	0.99	LPAR1	-0.93	0.011	0.097
MED27	0.34	0.99	0.99	TMEM63A	-0.93	0.011	0.097
MAGEB1	0.34	0.99	0.99	SLC6A7	-0.93	0.011	0.097
FAM103A1	0.34	0.99	0.99	UVRAG	-0.93	0.011	0.097
COPS5	0.34	0.99	0.99	CDKN1A	-0.93	0.011	0.097
2025-03-01	0.33	0.86	0.91	VPS54	-0.93	0.011	0.097
OR2T7	0.33	0.87	0.92	PYCRL	-0.93	0.011	0.097
SPANXN3	0.33	0.93	0.96	DDAH2	-0.93	0.011	0.097
CCDC39	0.33	0.99	0.99	INIP	-0.93	0.011	0.097
MRGPRX1	0.33	0.99	0.99	RERGL	-0.93	0.011	0.097
S100A5	0.33	0.99	0.99	MSH6	-0.93	0.011	0.097
GPR62	0.33	0.99	0.99	MOB2	-0.93	0.011	0.097
BMX	0.33	0.99	0.99	FOXS1	-0.93	0.011	0.097
REXO2	0.33	0.99	0.99	CA9	-0.93	0.011	0.097
PP2D1	0.33	0.99	0.99	SH2D3A	-0.93	0.011	0.097
RAPGEF5	0.33	0.99	0.99	PAPSS2	-0.93	0.011	0.097
CAMK2G	0.33	0.99	0.99	COX4I2	-0.93	0.011	0.097
NALCN	0.33	0.99	1	CHRM4	-0.93	0.011	0.097
FNDC7	0.33	0.99	1	CD5L	-0.93	0.011	0.097
S100A10	0.33	0.99	1	DNAJC25	-0.93	0.011	0.097
DTNA	0.33	0.99	1	OR2AE1	-0.93	0.011	0.097
FKBP7	0.33	0.99	1	SLC52A3	-0.92	0.011	0.097
CSRP2BP	0.33	0.99	1	S100A7L2	-0.93	0.011	0.097
EHBP1	0.33	0.99	1	C1orf35	-0.92	0.011	0.097
ANP32A	0.33	0.99	1	NCAM1	-0.92	0.011	0.097
C20orf144	0.33	0.99	1	PARD3	-0.92	0.011	0.097
KCNJ8	0.33	0.99	1	PILRA	-0.93	0.011	0.097
MCM6	0.33	0.99	1	RPUSD4	-0.92	0.011	0.097
PYGM	0.33	0.99	1	PPAP2A	-0.93	0.011	0.097
THAP3	0.33	0.99	1	TNFSF18	-0.93	0.011	0.097
PCDH15	0.33	0.99	1	C4orf21	-0.93	0.011	0.097
VRK2	0.33	0.99	1	MTR	-0.93	0.011	0.097
NFKBID	0.33	1	1	COX5B	-0.92	0.011	0.097
SLC52A1	0.33	1	1	IFNGR1	-0.93	0.011	0.097
MFAP3L	0.33	1	1	RAD51D	-0.93	0.011	0.097
CTBS	0.33	1	1	METTL12	-0.93	0.011	0.097
STAC3	0.33	1	1	TFEB	-0.92	0.011	0.097
PCDP1	0.33	1	1	FAM173B	-0.92	0.011	0.097
USP9X	0.33	1	1	ATP6V1H	-0.92	0.011	0.097
LY86	0.33	1	1	IDO2	-0.92	0.011	0.097
ARL2	0.33	1	1	PCMTD2	-0.92	0.011	0.097
SECTM1	0.33	1	1	SEMA3A	-0.92	0.011	0.097
C1orf53	0.33	1	1	C14orf183	-0.92	0.011	0.097
SLC3A1	0.33	1	1	C18orf25	-0.92	0.011	0.097
ENO2	0.33	1	1	DECR2	-0.92	0.011	0.097
MIS18A	0.33	1	1	ZNF234	-0.92	0.011	0.097
PCBP1	0.33	1	1	TMEM198	-0.92	0.011	0.097
VEGFB	0.33	1	1	KIAA1324	-0.92	0.011	0.097
DSCC1	0.33	1	1	ATP13A5	-0.92	0.011	0.097
CENPC	0.33	1	1	ITPKA	-0.92	0.011	0.097
CENPQ	0.33	1	1	RPL18	-0.92	0.011	0.097
PRMT8	0.33	1	1	ARMCX5	-0.92	0.011	0.097
C15orf52	0.33	1	1	NEU4	-0.92	0.011	0.097
RSPH3	0.33	1	1	IFT88	-0.92	0.011	0.097
MIF	0.32	0.99	0.99	SPPL3	-0.92	0.011	0.097
TGM4	0.32	0.99	0.99	C14orf164	-0.92	0.011	0.097
LIPM	0.32	0.99	0.99	SCN5A	-0.92	0.011	0.097
YY1AP1	0.32	0.99	0.99	BST2	-0.92	0.011	0.097
ADCK3	0.32	0.99	0.99	SCN3B	-0.92	0.011	0.097
CDH22	0.32	0.99	0.99	DLC1	-0.92	0.011	0.097
FAM171A1	0.32	0.99	0.99	RNF222	-0.92	0.011	0.097
ARHGEF33	0.32	0.99	0.99	SDF4	-0.92	0.011	0.097
PDE1B	0.32	0.99	0.99	TMEM180	-0.92	0.011	0.097
RBFOX1	0.32	0.99	0.99	NUP214	-0.92	0.011	0.097
KTI12	0.32	0.99	0.99	SRMS	-0.92	0.011	0.097
C21orf33	0.32	0.99	0.99	HTRA3	-0.92	0.011	0.097
DYRK1B	0.32	0.99	0.99	LSG1	-0.92	0.011	0.097
IRS4	0.32	0.99	0.99	SDC1	-0.92	0.011	0.097
IP6K2	0.32	0.99	0.99	SFXN4	-0.92	0.011	0.097
SLC24A5	0.32	0.99	1	EBI3	-0.92	0.011	0.097
C9orf62	0.32	0.99	1	CHRDL1	-0.92	0.011	0.097
FKBP6	0.32	0.99	1	UTY	-0.92	0.011	0.097
ZNF699	0.32	0.99	1	STARD3	-0.92	0.011	0.097
OR1A2	0.32	0.99	1	KIAA0087	-0.92	0.011	0.097
PRDX3	0.32	0.99	1	C17orf59	-0.92	0.011	0.097
OR11G2	0.32	0.99	1	CPT2	-0.92	0.011	0.097
ATXN3	0.32	0.99	1	CADM2	-0.92	0.011	0.097
MYO16	0.32	0.99	1	PSENEN	-0.92	0.011	0.097
PDIA2	0.32	0.99	1	NRG1	-0.92	0.011	0.097
STS	0.32	0.99	1	SPATA6L	-0.92	0.011	0.097
ZNF317	0.32	0.99	1	ICAM3	-0.92	0.011	0.097
LYSMD3	0.32	0.99	1	MALL	-0.92	0.011	0.097
SLC5A1	0.32	0.99	1	PTCHD1	-0.92	0.011	0.097
MRPS22	0.32	0.99	1	SHISA4	-0.92	0.011	0.097
FAM196B	0.32	0.99	1	TMEM141	-0.92	0.011	0.097
CLDN10	0.32	1	1	PRMT5	-0.92	0.011	0.097
SCML1	0.32	1	1	EFNA3	-0.92	0.011	0.097
MSI2	0.32	1	1	ERVFRD-1	-0.92	0.011	0.097
FAM214A	0.32	1	1	AURKB	-0.92	0.011	0.097
ANLN	0.32	1	1	ZSCAN18	-0.92	0.011	0.097
ARRB1	0.32	1	1	FAM84A	-0.92	0.011	0.097
MFHAS1	0.32	1	1	EFCAB9	-0.92	0.011	0.097
CCDC80	0.32	1	1	IL18	-0.92	0.011	0.097
RAD50	0.32	1	1	LRPAP1	-0.92	0.011	0.098
ADAMTS12	0.32	1	1	MMS19	-0.92	0.011	0.098
METTL25	0.32	1	1	SERPINF2	-0.92	0.011	0.098
B2M	0.32	1	1	PPIB	-0.92	0.011	0.098
TNFRSF21	0.32	1	1	SH3BGRL2	-0.92	0.011	0.098
AGTRAP	0.32	1	1	MAST2	-0.92	0.011	0.098
TBC1D5	0.32	1	1	NPAS3	-0.92	0.011	0.098
ACTN4	0.32	1	1	EMC10	-0.92	0.011	0.099
MEOX2	0.32	1	1	SGTB	-0.92	0.011	0.099
TMEM53	0.32	1	1	PIRT	-0.92	0.011	0.099
CYP2A7	0.31	0.83	0.89	MAGEC3	-0.92	0.011	0.099
2025-03-02	0.31	0.84	0.9	DEFB124	-0.92	0.011	0.099
PID1	0.31	0.97	0.98	EVC2	-0.92	0.011	0.099
ZNF677	0.31	0.97	0.98	CUL9	-0.92	0.011	0.099
ARHGAP20	0.31	0.98	0.98	ZMAT4	-0.92	0.011	0.099
C2CD4B	0.31	0.98	0.98	GZMH	-0.92	0.011	0.099
CXXC4	0.31	0.98	0.98	LRRC7	-0.92	0.011	0.099
PAGE4	0.31	0.98	0.98	TEAD4	-0.92	0.011	0.099
DYNC2LI1	0.31	0.98	0.98	MAP3K4	-0.92	0.011	0.099
RLBP1	0.31	0.98	0.98	AEN	-0.92	0.011	0.099
CLPSL2	0.31	0.98	0.98	KIAA0753	-0.92	0.011	0.099
CCDC136	0.31	0.98	0.99	ITGA1	-0.92	0.011	0.099
PCDH1	0.31	0.98	0.99	FKBP9	-0.92	0.011	0.099
BTAF1	0.31	0.98	0.99	SMCO2	-0.92	0.011	0.099
MAP3K11	0.31	0.98	0.99	TPK1	-0.92	0.011	0.099
ATP6V0C	0.31	0.98	0.99	PPM1A	-0.92	0.011	0.099
DNAJB2	0.31	0.98	0.99	NAT2	-0.92	0.011	0.099
CD320	0.31	0.98	0.99	ZNF335	-0.92	0.011	0.1
OAS2	0.31	0.98	0.99	C8orf46	-0.92	0.011	0.1
HLF	0.31	0.98	0.99	THAP1	-0.92	0.011	0.1
RUVBL1	0.31	0.98	0.99	KRTAP19-8	-0.92	0.011	0.1
C17orf67	0.31	0.98	0.99	EXOSC1	-0.92	0.011	0.1
BMPR2	0.31	0.98	0.99	FBXL12	-0.92	0.011	0.1
KIF3B	0.31	0.98	0.99	KRTAP3-1	-0.92	0.011	0.1
DGKG	0.31	0.98	0.99	AP3M2	-0.92	0.011	0.1
FAM184A	0.31	0.98	0.99	GEMIN5	-0.92	0.011	0.1
SNRPD2	0.31	0.98	0.99	PLEKHM2	-0.92	0.011	0.1
MCF2L	0.31	0.98	0.99	AP1M2	-0.92	0.011	0.1
MED17	0.31	0.98	0.99	DCLK3	-0.92	0.011	0.1
SVEP1	0.31	0.98	0.99	DAPK2	-0.92	0.011	0.1
SPATA17	0.31	0.98	0.99	C12orf45	-0.92	0.011	0.1
TMEM119	0.31	0.98	0.99	AGBL4	-0.92	0.011	0.1
MRPL43	0.31	0.98	0.99	ATP1B2	-0.92	0.012	0.1
XPC	0.31	0.98	0.99	CRYBB1	-0.92	0.012	0.1
ENAH	0.31	0.98	0.99	RNF217	-0.92	0.012	0.1
LRRC47	0.31	0.98	0.99	CCDC85B	-0.92	0.012	0.1
FOXN2	0.31	0.98	0.99	COL15A1	-0.92	0.012	0.1
BCMO1	0.31	0.99	0.99	TNIP2	-0.92	0.012	0.1
KIF13A	0.31	0.99	0.99	ZNF326	-0.92	0.012	0.1
ZCCHC4	0.31	0.99	0.99	PPIH	-0.92	0.012	0.1
C14orf79	0.3	0.96	0.98	C9orf3	-0.92	0.012	0.1
SAMD8	0.3	0.96	0.98	ADAMTS8	-0.92	0.012	0.1
[truncated: 12,649 more rows]
[truncated: 7 more columns]

## Sheet: 3D Organoid Culture Medium 
Reagent	Vendor	Catalog No.
Advanced DMEM/F12	ThermoFisher SCIENTIFIC	12634010
1X B27 supplement	ThermoFisher SCIENTIFIC	17504044
1.25 mM N-Acetyl-Cysteine	Sigma-Aldrich	A-9165
5 mM Nicotanamide	Sigma-Aldrich	N0636
1X Gluta Max	ThermoFisher SCIENTIFIC	35050-061
10 mM Hepes, pH 7.4	ThermoFisher SCIENTIFIC	15630-080
1X Antibiotic-Antimycotic	ThermoFisher SCIENTIFIC	15240062
500 nM A83-01	Sigma-Aldrich	SML0788
5 uM Y27632	Abmole	M1817
500 nM SB202190	Sigma-Aldrich	S7067
250 ng/ml hR-Spondin	PeproTech	120-44
5 nM hNeuregulin	PeproTech	100-03
5 ng/ml hFGF-7	PeproTech	100-19
20 ng/ml hFGF-10	PeproTech	100-26
10 ng/ml hEGF	PeproTech	AF-100-15
100 ng/ml hNoggin	PeproTech	120-10C

## Sheet: Primers for qRT-PCR
Gene Name	Forward Primer	Reverse Primer
FGD3	AGTGGTAGCTTAAAGATCCCCA	CCTCGCAGGGAAAGTTCTCTC
sp-XBP1	TGCTGAGTCCGCAGCAGGTG	GCTGGCAGGCTCTGGGGAAG
36B4	GTGTTCGACAATGGCAGCAT	GACACCCTCCAGGAAGCGA
